# Supplementary material for: W4Λ: Leveraging Λ Coupled-Cluster for Accurate Computational Thermochemistry Approaches
Source: J Phys Chem A. 2024 Feb 24;128(9):1715–24. doi: 10.1021/acs.jpca.3c08158 (PMC10926103; doi:10.1021/acs.jpca.3c08158)
Supplement: Supplementary file 1 — jp3c08158_si_001.zip [file jp3c08158_si_001.zip]

Archive with 2 entries (2 files):
- jp3c08158_si_001_REPLACEMENT.xlsx
- __MACOSX/._jp3c08158_si_001_REPLACEMENT.xlsx
