# Supplementary material for: W4Λ: Leveraging Λ Coupled-Cluster for Accurate Computational Thermochemistry Approaches
Source: J Phys Chem A. 2024 Feb 24;128(9):1715–24. doi: 10.1021/acs.jpca.3c08158 (PMC10926103; doi:10.1021/acs.jpca.3c08158)
Supplement: Supplementary file 1 — jp3c08158_si_001.zip [file jp3c08158_si_001.zip › jp3c08158_si_001_REPLACEMENT.xlsx]

## Sheet: TAEs collection
	All atomic and molecular energies are in Eh. The TAEs are reported in kcal/mol
																								Acronym:	VTZ(f,d)									VTZ(f,p)
																								atom	HF	CCSD	UHF-UCCSD(T)	RHF-UCCSD(T)	CCSD(T)Λ	UHF-UCCSDT	RHF-UCCSDT	CCSDT(Q)		HF	CCSD	UHF-UCCSD(T)	RHF-UCCSD(T)	CCSD(T)Λ	UHF-UCCSDT	RHF-UCCSDT	CCSDT(Q)	CCSDT-3	CCSDTQ-3	CCSDT(Q)/A	CCSDT(Q)/B	CCSDT(Q)Λ	CCSDTQ	CCSDTQ(5)	ECCSDTQ(5)Λ
																								h	-0.49981	-0.49981	-0.49981	-0.49981	-0.49981	-0.49981	-0.49981	-0.49981	h	-0.49981	-0.49981	-0.49981	-0.49981	-0.49981	-0.49981	-0.49981	-0.49981	-0.49981		-0.49981	-0.49981	-0.49981	-0.49981	-0.49981	-0.49981
																								b	-24.5321	-24.5968	-24.5981	-24.5981	-24.598	-24.5985	-24.5985	-24.5985	b	-24.5321	-24.5968	-24.5981	-24.5981	-24.598	-24.5985	-24.5985	-24.5985	-24.5979		-24.5985	-24.5985	-24.5985	-24.5985	-24.5985	-24.5985
																								c	-37.6916	-37.7787	-37.7808	-37.7807	-37.7807	-37.7812	-37.7812	-37.7813	c	-37.6916	-37.7787	-37.7808	-37.7807	-37.7807	-37.7812	-37.7812	-37.7813	-37.7804		-37.7813	-37.7813	-37.7813	-37.7813	-37.7813	-37.7813
																								n	-54.4007	-54.5124	-54.5147	-54.5146	-54.5146	-54.515	-54.5149	-54.5151	n	-54.4007	-54.5124	-54.5147	-54.5146	-54.5146	-54.515	-54.5149	-54.5151	-54.5143		-54.5151	-54.5151	-54.5151	-54.5151	-54.5151	-54.5151
																								o	-74.8118	-74.9711	-74.974	-74.9739	-74.9739	-74.9743	-74.9742	-74.9743	o	-74.8118	-74.9711	-74.974	-74.9739	-74.9739	-74.9743	-74.9742	-74.9743	-74.9739		-74.9743	-74.9743	-74.9743	-74.9743	-74.9743	-74.9743
																								f	-99.4055	-99.6168	-99.6204	-99.6203	-99.6203	-99.6205	-99.6205	-99.6206	f	-99.4055	-99.6168	-99.6204	-99.6203	-99.6203	-99.6205	-99.6205	-99.6206	-99.6202		-99.6206	-99.6206	-99.6206	-99.6206	-99.6206	-99.6206
																								al	-241.879	-241.93	-241.931	-241.931	-241.931	-241.932	-241.932	-241.932	al	-241.879	-241.93	-241.931	-241.931	-241.931	-241.932	-241.932	-241.932	-241.931		-241.932	-241.932	-241.932	-241.932	-241.932	-241.932
																								si	-288.856	-288.931	-288.933	-288.933	-288.933	-288.934	-288.934	-288.934	si	-288.856	-288.931	-288.933	-288.933	-288.933	-288.934	-288.934	-288.934	-288.933		-288.934	-288.934	-288.934	-288.934	-288.934	-288.934
																								p	-340.716	-340.817	-340.821	-340.821	-340.821	-340.822	-340.822	-340.822	p	-340.716	-340.817	-340.821	-340.821	-340.821	-340.822	-340.822	-340.822	-340.82		-340.822	-340.822	-340.822	-340.822	-340.822	-340.822
																								s	-397.509	-397.649	-397.653	-397.653	-397.653	-397.654	-397.654	-397.654	s	-397.509	-397.649	-397.653	-397.653	-397.653	-397.654	-397.654	-397.654	-397.653		-397.654	-397.654	-397.654	-397.654	-397.654	-397.654
																								cl	-459.485	-459.666	-459.672	-459.672	-459.672	-459.672	-459.672	-459.673	cl	-459.485	-459.666	-459.672	-459.672	-459.672	-459.672	-459.672	-459.673	-459.672		-459.673	-459.673	-459.673	-459.673	-459.673	-459.673
																																																12
																								molecule	200	200	200	40	137	200	40	197		200	200	200	40	137	200	40	198	137		132	132	157	65	53	53
				SCF	val. CCSD	val. (T)	val. CCSD(T)	val CCSD	val CCSD(T)	val., nonrel														missing systems	0	0	0		63	0		3		0	0	0	58	63	0		2			63	63	43	63	63	63
		Protocol	TAEe (a)	nonrel, BO	nonrel		nonrel	Ecorr	Ecorr	TAEe (a)	H	Be	B	C	N	O	F	Al	Si	P	S	Cl		systems completed out of 63 in W4-17	63 /63	63 /63	63 /63		0 /63	63 /63		60 /63		63 /63	63 /63	63 /63	5 /63	0 /63	63 /63		61 /63	0 /63		0 /63	0 /63	20 /63	0 /63	0 /63	0 /63
	cyclobutene										6			4										cyclobutene	-154.953	-155.646	-155.678			-155.678		-155.679	cyclobutene	-154.952	-155.637	-155.669			-155.669		-155.671					missing
	t-butadiene										6			4										t-butadiene	-154.977	-155.664	-155.696			-155.696		-155.698	t-butadiene	-154.977	-155.655	-155.687			-155.688		-155.69					missing
	cyclobutane										8			4										cyclobutane	-156.15	-156.884	-156.914			-156.914		-156.915	cyclobutane	-156.149	-156.872	-156.902			-156.902		-156.903					missing
	n-pentane										12			5										n-pentane	-196.403	-197.357	-197.393			-197.394		costly	n-pentane	-196.402	-197.341	-197.376			-197.377		-197.378					missing
	benzene										6			6										benzene	-230.779	-231.754	-231.806			-231.805		-231.809	benzene	-230.778	-231.745	-231.797			-231.796		-231.8					missing
	hclo4										1					4						1		hclo4	-759.285	-760.455	-760.51			-760.509		-760.513	hclo4	-759.284	-760.453	-760.508			-760.507		-760.511					missing
	c2f6													2			6							c2f6	-672.645	-674.446	-674.505			-674.505		costly	c2f6	-672.645	-674.446	-674.505			-674.505		costly					missing
	c2cl6													2								6		c2cl6	-2832.81	-2834.36	-2834.43			-2834.43		costly	c2cl6	-2832.81	-2834.36	-2834.43			-2834.43		costly					missing
	n2o4														2	4								n2o4	-408.191	-409.545	-409.625			-409.623		-409.63	n2o4	-408.191	-409.545	-409.625			-409.623		-409.63					missing
	cloocl															2						2		cloocl	-1068.57	-1069.46	-1069.5			-1069.5		-1069.51	cloocl	-1068.57	-1069.46	-1069.5			-1069.5		-1069.51					missing
	clo3															3						1		clo3	-683.833	-684.748	-684.795	-684.795		-684.795	-684.795	-684.799	clo3	-683.833	-684.748	-684.795	-684.795		-684.795	-684.795	-684.799					missing
	hoclo										1					2						1		hoclo	-609.671	-610.374	-610.407			-610.407		-610.41	hoclo	-609.67	-610.372	-610.405			-610.405		-610.408					missing
	pf5																5			1				pf5	-838.307	-839.713	-839.756			-839.755		-839.757	pf5	-838.307	-839.713	-839.756			-839.755		-839.757					missing
	sf6																6				1			sf6	-994.301	-996.02	-996.075			-996.075		-996.077	sf6	-994.301	-996.02	-996.075			-996.075		-996.077					missing
	oxadiazole										2			2	2	1								oxadiazole	-260.636	-261.589	-261.642			-261.641		-261.645	oxadiazole	-260.635	-261.587	-261.639			-261.638		-261.642					-261.642
	dioxetan2one										2			2		3								dioxetan2one	-301.589	-302.597	-302.642			-302.642		-302.644	dioxetan2one	-301.589	-302.595	-302.639			-302.639		-302.641					missing
	dioxetane										4			2		2								dioxetane	-227.818	-228.635	-228.668			-228.668		-228.669	dioxetane	-227.817	-228.63	-228.662			-228.662		-228.663					missing
	dithiotane										4			2							2			dithiotane	-873.155	-873.881	-873.917			-873.917		-873.919	dithiotane	-873.155	-873.875	-873.911			-873.911		-873.913					missing
	borole										5		1	4										borole	-179.067	-179.821	-179.859			-179.86		-179.862	borole	-179.066	-179.814	-179.852			-179.853		-179.855					missing
	c2cl4													2								4		c2cl4	-1913.78	-1914.9	-1914.96			-1914.96		-1914.96	c2cl4	-1913.78	-1914.9	-1914.96			-1914.96		-1914.96					missing
	c2f4													2			4							c2f4	-473.603	-474.903	-474.948			-474.948		-474.951	c2f4	-473.603	-474.903	-474.948			-474.948		-474.951					missing
	cis-c2f2cl2													2			2					2		cis-c2f2cl2	-1193.69	-1194.9	-1194.95			-1194.95		-1194.95	cis-c2f2cl2	-1193.69	-1194.9	-1194.95			-1194.95		-1194.95					missing
	trans-c2f2cl2													2			2					2		trans-c2f2cl2	-1193.69	-1194.9	-1194.95			-1194.95		-1194.95	trans-c2f2cl2	-1193.69	-1194.9	-1194.95			-1194.95		-1194.95					missing
	cyclopentadiene										6			5										cyclopentadiene	-192.858	-193.694	-193.736			-193.736		-193.739	cyclopentadiene	-192.857	-193.686	-193.727			-193.727		-193.73					missing
	formic-anhydride										2			2		3								formic-anhydride	-301.597	-302.603	-302.648			-302.648		-302.651	formic-anhydride	-301.597	-302.6	-302.645			-302.645		-302.648					costly
	furan										4			4		1								furan	-228.707	-229.591	-229.635			-229.634		-229.637	furan	-228.706	-229.585	-229.629			-229.629		-229.631					missing
	oxetane										6			3		1								oxetane	-191.979	-192.756	-192.787			-192.787		-192.789	oxetane	-191.979	-192.747	-192.778			-192.778		-192.78					missing
	pyrrole										5			4	1									pyrrole	-208.884	-209.749	-209.793			-209.792		-209.795	pyrrole	-208.883	-209.742	-209.785			-209.785		-209.788					missing
	silole										6			4					1					silole	-443.923	-444.717	-444.757			-444.757		-444.76	silole	-443.923	-444.708	-444.747			-444.748		-444.75					missing
	thiophene										4			4							1			thiophene	-551.379	-552.216	-552.262			-552.262		-552.265	thiophene	-551.379	-552.21	-552.256			-552.255		-552.259					missing
	beta-lactim										5			3	1	1								beta-lactim	-245.872	-246.821	-246.864			-246.863		-246.866	beta-lactim	-245.871	-246.813	-246.856			-246.856		-246.858					missing
	clf5																5					1		clf5	-956.398	-957.945	-958.006			-958.007		-958.011	clf5	-956.398	-957.945	-958.006			-958.007		-958.011					missing
	clf3																3					1		clf3	-757.658	-758.66	-758.698			-758.699		-758.702	clf3	-757.658	-758.66	-758.698			-758.699		-758.702					missing
	pf3																3			1				pf3	-639.297	-640.195	-640.224			-640.224		-640.225	pf3	-639.297	-640.195	-640.224			-640.224		-640.225					-640.225
	hoclo2										1					3						1		hoclo2	-684.475	-685.419	-685.464			-685.464		-685.468	hoclo2	-684.474	-685.417	-685.462			-685.462		-685.466					missing
	h2no										2				1	1								h2no	-130.448	-130.888	-130.904	-130.904		-130.904	-130.904	-130.905	h2no	-130.447	-130.885	-130.901	-130.901		-130.901	-130.901	-130.902					-130.902
	nh2oh										3				1	1								nh2oh	-131.041	-131.521	-131.538			-131.538		-131.539	nh2oh	-131.041	-131.516	-131.533			-131.533		-131.534					-131.534
	cyclopropane										6			3										cyclopropane	-117.101	-117.648	-117.67			-117.671		-117.672	cyclopropane	-117.1	-117.64	-117.661			-117.662		-117.663					missing
	cyclopropene										4			3										cyclopropene	-115.865	-116.374	-116.398			-116.398		-116.4	cyclopropene	-115.864	-116.368	-116.392			-116.392		-116.394					-116.394
	ch3ph2										5			1						1				ch3ph2	-381.539	-381.92	-381.935			-381.936		-381.936	ch3ph2	-381.539	-381.913	-381.926			-381.927		-381.928					-381.928
	nh2f										2				1		1							nh2f	-155.024	-155.509	-155.525			-155.525		-155.526	nh2f	-155.024	-155.506	-155.522			-155.522		-155.523					-155.523
	cclh3										3			1								1		cclh3	-499.148	-499.551	-499.566			-499.567		-499.567	cclh3	-499.147	-499.547	-499.562			-499.562		-499.563					-499.563
	clno														1	1						1		clno	-588.767	-589.408	-589.443			-589.444		-589.448	clno	-588.767	-589.408	-589.443			-589.444		-589.448					-589.447
	tetrahedrane										4			4										tetrahedrane	-153.652	-154.313	-154.346			-154.345		-154.347	tetrahedrane	-153.651	-154.308	-154.34			-154.34		-154.342					missing
	n-butane										10			4										n-butane	-157.355	-158.125	-158.154			-158.155		-158.156	n-butane	-157.354	-158.111	-158.139			-158.14		-158.141					missing
	c2cl2													2								2		c2cl2	-994.697	-995.398	-995.434			-995.434		-995.437	c2cl2	-994.697	-995.398	-995.434			-995.434		-995.437					-995.437
	c2clh3										3			2								1		c2clh3	-537.001	-537.549	-537.574			-537.574		-537.576	c2clh3	-537.001	-537.545	-537.569			-537.57		-537.571					-537.571
	c2clh5										5			2								1		c2clh5	-538.199	-538.786	-538.809			-538.81		-538.811	c2clh5	-538.199	-538.779	-538.802			-538.802		-538.803					missing
	c2clh										1			2								1		c2clh	-535.774	-536.285	-536.312			-536.312		-536.314	c2clh	-535.774	-536.284	-536.31			-536.311		-536.312					-536.312
	ccl2h2										2			1								2		ccl2h2	-958.078	-958.669	-958.694			-958.695		-958.696	ccl2h2	-958.077	-958.666	-958.691			-958.692		-958.693					-958.693
	ccl2o													1		1						2		ccl2o	-1031.8	-1032.59	-1032.62			-1032.62		-1032.63	ccl2o	-1031.8	-1032.59	-1032.62			-1032.62		-1032.63					missing
	ccl3h										1			1								3		ccl3h	-1417	-1417.78	-1417.82			-1417.82		-1417.82	ccl3h	-1417	-1417.78	-1417.82			-1417.82		-1417.82					-1417.82
	ccl4													1								4		ccl4	-1875.91	-1876.89	-1876.94			-1876.94		-1876.94	ccl4	-1875.91	-1876.89	-1876.94			-1876.94		-1876.94					-1876.94
	cf2cl2													1			2					2		cf2cl2	-1155.86	-1156.92	-1156.96			-1156.96		-1156.96	cf2cl2	-1155.86	-1156.92	-1156.96			-1156.96		-1156.96					missing
	fno														1	1	1							fno	-228.706	-229.396	-229.429			-229.429		-229.432	fno	-228.706	-229.396	-229.429			-229.429		-229.432					-229.432
	ch2clf										2			1			1					1		ch2clf	-598.033	-598.67	-598.693			-598.694		-598.695	ch2clf	-598.033	-598.668	-598.69			-598.691		-598.692					-598.692
	chf3										1			1			3							chf3	-336.907	-337.824	-337.852			-337.852		-337.853	chf3	-336.907	-337.822	-337.85			-337.85		-337.852					-337.852
	clcof													1		1	1					1		clcof	-671.767	-672.597	-672.632			-672.632		-672.634	clcof	-671.767	-672.597	-672.632			-672.632		-672.634					missing
	formamide										3			1	1	1								formamide	-169.002	-169.616	-169.642			-169.642		-169.643	formamide	-169.001	-169.611	-169.637			-169.637		-169.638					-169.638
	cyclobutadiene										4			4										cyclobutadiene	-153.695	-154.355	-154.391			-154.391		-154.393	cyclobutadiene	-153.695	-154.35	-154.385			-154.385		-154.388					missing
	allyl										5			3										allyl	-116.512	-117.011	-117.032	-117.033		-117.034	-117.034	-117.035	allyl	-116.511	-117.004	-117.025	-117.026		-117.027	-117.026	-117.028					missing
	cyclopropyl										5			3										cyclopropyl	-116.457	-116.966	-116.987	-116.987		-116.987	-116.987	-116.988	cyclopropyl	-116.456	-116.959	-116.979	-116.979		-116.98	-116.98	-116.981					missing
	h2ccn										2			2	1									h2ccn	-131.352	-131.84	-131.864	-131.864		-131.865	-131.864	-131.867	h2ccn	-131.352	-131.837	-131.861	-131.861		-131.862	-131.862	-131.864					-131.864
	oxirene	W4	456.07	293.68	439.16	14.37	453.53	145.48	159.85	453.68	2	0	0	2	0	1	0	0	0	0	0	0		oxirene	-151.642	-152.204	-152.232		-152.231	-152.232		-152.234	oxirene	-151.642	-152.202	-152.23		-152.229	-152.229		-152.231	-152.228		-152.231	-152.231	-152.231	missing	missing	missing
	oxirane	W4	651.53	471.05	637.43	11.81	649.24	166.38	178.19	649.06	4	0	0	2	0	1	0	0	0	0	0	0		oxirane	-152.926	-153.52	-153.544		-153.543	-153.544		-153.545	oxirane	-152.925	-153.514	-153.538		-153.537	-153.538		-153.539	-153.537		-153.539	-153.539	-153.539	missing	missing	missing
	dioxirane	W4	410.03	239.56	393.85	14.72	408.57	154.29	169.01	408.89	2	0	0	1	0	2	0	0	0	0	0	0		dioxirane	-188.677	-189.328	-189.357		-189.356	-189.357		-189.359	dioxirane	-188.677	-189.325	-189.354		-189.353	-189.354		-189.356	-189.353		-189.356	-189.356	-189.356	missing	missing	missing
	ketene	W4	533.46	381.75	517.51	13.04	530.55	135.76	148.8	530.7	2	0	0	2	0	1	0	0	0	0	0	0		ketene	-151.784	-152.332	-152.358		-152.358	-152.359		-152.36	ketene	-151.784	-152.329	-152.356		-152.355	-152.356		-152.357	-152.355		-152.357	-152.357	-152.357	missing	missing	missing
	acetaldehyde	W4	677.86	501.58	663.67	11.63	675.3	162.09	173.72	675.29	4	0	0	2	0	1	0	0	0	0	0	0		acetaldehyde	-152.975	-153.562	-153.586		-153.586	-153.587		-153.588	acetaldehyde	-152.974	-153.557	-153.581		-153.58	-153.581		-153.582	-153.58		-153.582	-153.582	-153.582	missing	missing	missing
	formic acid	W4	501.9	343.07	487.7	12.57	500.27	144.63	157.2	500.24	2	0	0	1	0	2	0	0	0	0	0	0		formic	-188.841	-189.476	-189.502		-189.501	-189.502		-189.503	formic	-188.841	-189.472	-189.498		-189.498	-189.498		-189.5	-189.498		-189.5	-189.5	-189.5	missing	missing	missing
	acetic acid	W4	804.02	578.81	784.96	16.15	801.11	206.15	222.3	801.11	4	0	0	2	0	2	0	0	0	0	0	0		acetic	-227.903	-228.719	-228.752		-228.752	-228.753		-228.754	acetic	-227.902	-228.713	-228.746		-228.746	-228.747		-228.748	-228.745		missing	missing	-228.748	missing	missing	missing
	methanol	W4	513.5	376.98	505.29	6.87	512.16	128.31	135.18	512.07	4	0	0	1	0	1	0	0	0	0	0	0		methanol	-115.089	-115.536	-115.551		-115.55	-115.551		-115.552	methanol	-115.089	-115.53	-115.544		-115.544	-115.545		-115.545	-115.544		-115.545	-115.545	-115.545	missing	missing	missing
	ethanol	W4	811.24	607.58	798.22	10.56	808.78	190.64	201.2	808.61	6	0	0	2	0	1	0	0	0	0	0	0		ethanol	-154.143	-154.773	-154.795		-154.795	-154.796		-154.797	ethanol	-154.142	-154.764	-154.786		-154.786	-154.786		-154.787	-154.785		missing	missing	-154.787	missing	missing	missing
	glyoxal	W4	635.1	436.32	615.12	17.15	632.27	178.8	195.95	632.49	2	0	0	2	0	2	0	0	0	0	0	0		glyoxal	-226.676	-227.452	-227.487		-227.487	-227.488		-227.49	glyoxal	-226.675	-227.449	-227.484		-227.483	-227.484		-227.487	-227.483		-227.486	-227.487	-227.487	missing	missing	missing
	hydroxymethylene	W4	322.48	217.06	314.16	7.28	321.44	97.1	104.38	321.61	2	0	0	1	0	1	0	0	0	0	0	0		t-hcoh	-113.835	-114.236	-114.252		-114.251	-114.252		-114.253	t-hcoh	-113.835	-114.233	-114.248		-114.248	-114.249		-114.249	-114.248		-114.249	-114.249	-114.249	missing	missing	missing
	hydroxymethylene	W4	317.65	211.87	309.26	7.4	316.66	97.39	104.79	316.84	2	0	0	1	0	1	0	0	0	0	0	0		c-hcoh	-113.827	-114.228	-114.244		-114.244	-114.245		-114.246	c-hcoh	-113.827	-114.225	-114.241		-114.24	-114.241		-114.242	-114.24		-114.242	-114.242	-114.242	missing	missing	missing
	iminometyl radical	W4	336.25	220.02	325.68	8.77	334.45	105.66	114.43	334.74	2	0	0	1	1	0	0	0	0	0	0	0		hcnh	-93.4369	-93.7926	-93.8093	-93.8096	-93.8088	-93.81	-93.81	-93.8112	hcnh	-93.4365	-93.7896	-93.8062	-93.8065	-93.8056	-93.8069	-93.8069	-93.808	-93.8057		-93.8078	-93.8079	-93.8079	missing	missing	missing
	cyanic acid	W4	410.07	252.9	394.26	13.59	407.85	141.36	154.95	408.03	1	0	0	1	1	1	0	0	0	0	0	0		hocn	-167.789	-168.368	-168.395		-168.394	-168.395		-168.397	hocn	-167.789	-168.366	-168.393		-168.392	-168.393		-168.395	-168.392		-168.395	-168.395	-168.395	missing	missing	missing
	isofulminic acid	W4	350.15	192.93	334.24	14.06	348.3	141.31	155.37	348.55	1	0	0	1	1	1	0	0	0	0	0	0		honc	-167.694	-168.273	-168.301		-168.3	-168.301		-168.303	honc	-167.694	-168.271	-168.299		-168.298	-168.299		-168.301	-168.298		-168.301	-168.301	-168.301	missing	missing	missing
	isocyanic acid	W4	434.74	277.92	417.8	14.6	432.4	139.88	154.48	432.6	1	0	0	1	1	1	0	0	0	0	0	0		hnco	-167.829	-168.404	-168.433		-168.432	-168.433		-168.435	hnco	-167.828	-168.402	-168.431		-168.43	-168.431		-168.433	-168.431		-168.432	-168.433	-168.433	missing	missing	missing
	formonitrile oxide	W4	364.97	193.26	344.95	17.3	362.25	151.69	168.99	362.72	1	0	0	1	1	1	0	0	0	0	0	0		hcno	-167.694	-168.288	-168.321		-168.32	-168.32		-168.324	hcno	-167.694	-168.287	-168.32		-168.319	-168.319		-168.322	-168.319		-168.321	-168.322	-168.322	missing	missing	missing
	diazene	W4	291.14	149.24	279.95	10.16	290.11	130.71	140.87	290.42	2	0	0	0	2	0	0	0	0	0	0	0		c-n2h2	-110.029	-110.451	-110.47		-110.469	-110.47		-110.471	c-n2h2	-110.028	-110.447	-110.466		-110.466	-110.466		-110.468	-110.465		-110.468	-110.468	-110.468	missing	missing	missing
	hydrogen azide	W4	331.79	134.62	310.84	18.64	329.48	176.22	194.86	330.31	1	0	0	0	3	0	0	0	0	0	0	0		hnnn	-163.902	-164.504	-164.539		-164.537	-164.538		-164.541	hnnn	-163.902	-164.503	-164.537		-164.536	-164.536		-164.54	-164.536		-164.539	-164.539	-164.539	missing	missing	missing
	hydrogen isocyanide	W4	298.2	194.77	287.82	8.79	296.61	93.05	101.84	296.75	1	0	0	1	1	0	0	0	0	0	0	0		hnc	-92.8919	-93.2341	-93.2514		-93.2509	-93.2516		-93.2527	hnc	-92.8917	-93.2325	-93.2498		-93.2493	-93.25		-93.2511	-93.2492		-93.2509	-93.251	-93.2511	missing	missing	missing
	nitrous acid	W4	312.65	135.79	294.6	16.73	311.33	158.81	175.54	312.14	1	0	0	0	1	2	0	0	0	0	0	0		t-hono	-204.721	-205.401	-205.434		-205.433	-205.434		-205.436	t-hono	-204.721	-205.399	-205.432		-205.431	-205.432		-205.434	-205.431		-205.434	-205.434	-205.434	missing	missing	missing
	nitrous acid	W4	312.22	136.24	294.35	16.65	311	158.11	174.76	311.72	1	0	0	0	1	2	0	0	0	0	0	0		c-hono	-204.722	-205.401	-205.434		-205.433	-205.434		-205.436	c-hono	-204.722	-205.399	-205.432		-205.431	-205.432		-205.434	-205.431		-205.434	-205.434	-205.434	missing	missing	missing
	chloramine	W4	248.06	147.94	240.57	6.85	247.42	92.63	99.48	247.51	2	0	0	0	1	0	0	0	0	0	0	1		nh2cl	-515.109	-515.544	-515.562		-515.561	-515.562		-515.563	nh2cl	-515.109	-515.541	-515.558		-515.558	-515.559		-515.56	-515.557		-515.56	-515.56	-515.56	missing	missing	missing
	hydrotrioxy radical	W4	233.3	58.53	212.35	18.44	230.79	153.82	172.26	233.13	1	0	0	0	0	3	0	0	0	0	0	0		t-hooo	-225.015	-225.734	-225.769	-225.769	-225.767	-225.77	-225.77	-225.774	t-hooo	-225.015	-225.732	-225.767	-225.767	-225.765	-225.768	-225.768	-225.772	-225.766		-225.772	-225.772	-225.772	missing	missing	missing
	hydrotrioxy radical	W4	233.09	62.62	213.84	17.2	231.04	151.22	168.42	232.92	1	0	0	0	0	3	0	0	0	0	0	0		c-hooo	-225.022	-225.736	-225.769	-225.77	-225.768	-225.77	-225.771	-225.774	c-hooo	-225.021	-225.734	-225.767	-225.768	-225.766	-225.768	-225.769	-225.772	-225.766		-225.771	-225.772	-225.771	missing	missing	missing
	fluoromethane	W4	422.96	319.78	416.56	5.32	421.88	96.78	102.1	421.79	3	0	0	1	0	0	1	0	0	0	0	0		ch3f	-139.094	-139.545	-139.558		-139.558	-139.558		-139.559	ch3f	-139.094	-139.541	-139.554		-139.553	-139.554		-139.554	-139.553		-139.554	-139.554	-139.554	missing	missing	missing
	difluoromethane	W4	437.67	319.29	428.75	7.98	436.73	109.46	117.44	436.55	2	0	0	1	0	0	2	0	0	0	0	0		ch2f2	-237.995	-238.678	-238.699		-238.699	-238.699		-238.7	ch2f2	-237.994	-238.675	-238.696		-238.696	-238.696		-238.697	-238.695		-238.697	-238.697	-238.697	missing	missing	missing
	tetrafluoromethane	W4	478.76	330.49	464.8	13.25	478.05	134.31	147.56	477.7	0	0	0	1	0	0	4	0	0	0	0	0		cf4	-435.815	-436.965	-437.001		-437.001	-437.001		-437.002	cf4	-435.815	-436.965	-437.001		-437.001	-437.001		-437.002	-437		missing	missing	-437.002	missing	missing	missing
	fluorosilane	W4	382.75	302.49	379.85	3.09	382.94	77.36	80.45	382.69	3	0	0	0	0	0	1	0	1	0	0	0		sih3f	-390.225	-390.631	-390.641		-390.641	-390.642		-390.642	sih3f	-390.225	-390.625	-390.636		-390.636	-390.636		-390.637	-390.635		-390.636	-390.636	-390.636	missing	missing	missing
	tetrafluorosilane	W4	577.78	448.41	567.48	10.12	577.6	119.07	129.19	576.94	0	0	0	0	0	0	4	0	1	0	0	0		sif4	-687.148	-688.255	-688.286		-688.286	-688.286		-688.288	sif4	-687.148	-688.255	-688.286		-688.286	-688.286		-688.288	-688.286		missing	missing	-688.288	missing	missing	missing
	fluoroethylene	W4	573.89	428.27	561.24	10.23	571.47	132.97	143.2	571.45	3	0	0	2	0	0	1	0	0	0	0	0		c2h3f	-176.954	-177.548	-177.571		-177.57	-177.571		-177.572	c2h3f	-176.953	-177.544	-177.566		-177.566	-177.567		-177.568	-177.566		-177.568	-177.568	-177.568	missing	missing	missing
	fluoroethane	W4	721.5	551.42	710.29	8.97	719.26	158.87	167.84	719.12	5	0	0	2	0	0	1	0	0	0	0	0		c2h5f	-178.15	-178.783	-178.804		-178.804	-178.804		-178.805	c2h5f	-178.149	-178.776	-178.797		-178.796	-178.797		-178.798	-178.796		missing	missing	-178.798	missing	missing	missing
	difluoroacetylene	W4	386.09	247.55	369.49	13.68	383.17	121.94	135.62	383.17	0	0	0	2	0	0	2	0	0	0	0	0		fccf	-274.567	-275.36	-275.392		-275.391	-275.391		-275.393	fccf	-274.567	-275.36	-275.392		-275.391	-275.391		-275.393	-275.391		-275.393	-275.393	-275.393	missing	missing	missing
	fluoroacetylene	W4	398.47	276.39	384.7	11.07	395.77	108.31	119.38	395.79	1	0	0	2	0	0	1	0	0	0	0	0		hccf	-175.712	-176.27	-176.294		-176.294	-176.294		-176.296	hccf	-175.712	-176.269	-176.293		-176.292	-176.293		-176.295	-176.292		-176.294	-176.294	-176.295	missing	missing	missing
	formylfluoride	W4	403.74	277.02	391.29	11.08	402.37	114.27	125.35	402.37	1	0	0	1	0	1	1	0	0	0	0	0		hcof	-212.832	-213.472	-213.497		-213.497	-213.497		-213.499	hcof	-212.832	-213.471	-213.496		-213.495	-213.496		-213.497	-213.495		-213.497	-213.497	-213.497	missing	missing	missing
	carbonyl fluoride	W4	420.64	279.65	405.76	13.54	419.3	126.11	139.65	419.17	0	0	0	1	0	1	2	0	0	0	0	0		f2co	-311.738	-312.61	-312.642		-312.642	-312.642		-312.644	f2co	-311.738	-312.61	-312.642		-312.642	-312.642		-312.644	-312.642		-312.643	-312.644	-312.644	missing	missing	missing
	methylene	W4	181.46	130.07	178.83	1.9	180.73	48.76	50.66	181.06	2	0	0	1	0	0	0	0	0	0	0	0		ch2-sing	-38.8923	-39.0566	-39.0614		-39.0612	-39.0622		-39.0624	ch2-sing	-38.8921	-39.0538	-39.0585		-39.0583	-39.0593		-39.0595	-39.0584		-39.0595	-39.0595	-39.0595	missing	missing	missing
	propane	W4h	1007.91	785.34	994.39	10.12	1004.51	209.05	219.17	1004.3	8	0	0	3	0	0	0	0	0	0	0	0		propane	-118.308	-118.893	-118.914		-118.914	-118.915		-118.915	propane	-118.307	-118.882	-118.903		-118.902	-118.903		-118.904	-118.902		-118.904	-118.904	-118.904	missing	missing	missing
	propene	W4h	861.58	665.18	846.89	11.17	858.06	181.71	192.88	857.96	6	0	0	3	0	0	0	0	0	0	0	0		propene	-117.116	-117.66	-117.682		-117.682	-117.683		-117.684	propene	-117.116	-117.652	-117.674		-117.673	-117.674		-117.675	-117.673		-117.675	-117.675	-117.675	missing	missing	missing
	propyne	W4h	705.61	534.14	689.94	11.94	701.88	155.8	167.74	701.84	4	0	0	3	0	0	0	0	0	0	0	0		propyne	-115.908	-116.412	-116.435		-116.435	-116.436		-116.437	propyne	-115.907	-116.406	-116.43		-116.429	-116.43		-116.432	-116.429		-116.432	-116.432	-116.432	missing	missing	missing
	allene	W4h	704.1	532.55	688.18	12.27	700.45	155.63	167.9	700.42	4	0	0	3	0	0	0	0	0	0	0	0		allene	-115.905	-116.409	-116.434		-116.433	-116.434		-116.435	allene	-115.905	-116.404	-116.428		-116.427	-116.428		-116.43	-116.427		-116.43	-116.43	-116.43	missing	missing	missing
	diborane	W4	607.02	490.6	599.45	4.47	603.92	108.85	113.32	604.13	6	0	2	0	0	0	0	0	0	0	0	0		b2h6	-52.835	-53.134	-53.1432		-53.143	-53.1441		-53.1444	b2h6	-52.8344	-53.1257	-53.1347		-53.1345	-53.1356		-53.1359	-53.1344		-53.1358	-53.1358	-53.1359	missing	missing	missing
	difluoroborane	W4	410.97	329.85	403.39	6.11	409.5	73.54	79.65	409.32	1	0	1	0	0	0	2	0	0	0	0	0		bhf2	-224.354	-224.961	-224.978		-224.978	-224.979		-224.979	bhf2	-224.354	-224.959	-224.977		-224.977	-224.977		-224.978	-224.977		-224.977	-224.978	-224.978	missing	missing	missing
	trifluoroborane	W4	470.97	374.64	461.05	8.28	469.33	86.41	94.69	469.02	0	0	1	0	0	0	3	0	0	0	0	0		bf3	-323.326	-324.167	-324.191		-324.191	-324.191		-324.192	bf3	-323.326	-324.167	-324.191		-324.191	-324.191		-324.192	-324.191		-324.192	-324.192	-324.192	missing	missing	missing
	ethane	W4	713.08	558.01	704.35	6.37	710.72	146.34	152.71	710.66	6	0	0	2	0	0	0	0	0	0	0	0		c2h6	-79.2599	-79.661	-79.6744		-79.6741	-79.675		-79.6754	c2h6	-79.2593	-79.6529	-79.666		-79.6657	-79.6666		-79.667	-79.6654		-79.667	-79.667	-79.667	missing	missing	missing
	methanimine radical	W4	343.75	234.71	334.44	7.44	341.88	99.73	107.17	342.25	2	0	0	1	1	0	0	0	0	0	0	0		h2cn	-93.4662	-93.8081	-93.8229	-93.8234	-93.8223	-93.8241	-93.824	-93.825	h2cn	-93.4659	-93.8054	-93.82	-93.8205	-93.8194	-93.8212	-93.8211	-93.8221	-93.8195		-93.822	-93.822	-93.822	missing	missing	missing
	cyanogen	W4	502.04	302.67	477.49	20.51	498	174.82	195.33	498.66	0	0	0	2	2	0	0	0	0	0	0	0		nccn	-184.647	-185.315	-185.354		-185.353	-185.353		-185.357	nccn	-184.647	-185.315	-185.354		-185.353	-185.353		-185.357	-185.352		-185.357	-185.357	-185.357	missing	missing	missing
	aminomethyl radical	W4	482.28	342.84	473.51	6.95	480.46	130.67	137.62	480.47	4	0	0	1	1	0	0	0	0	0	0	0		ch2nh2	-94.6307	-95.0243	-95.0384	-95.0384	-95.0381	-95.0389	-95.0388	-95.0395	ch2nh2	-94.63	-95.0182	-95.032	-95.032	-95.0317	-95.0325	-95.0324	-95.033	-95.0313		-95.033	-95.033	-95.033	missing	missing	missing
	methylamine radical	W4	474.63	341.87	466.8	6.2	473	124.93	131.13	473.1	4	0	0	1	1	0	0	0	0	0	0	0		ch3nh	-94.6308	-95.0155	-95.0285	-95.0285	-95.0282	-95.0292	-95.0292	-95.0297	ch3nh	-94.6303	-95.0097	-95.0225	-95.0225	-95.0222	-95.0232	-95.0231	-95.0236	-95.0219		-95.0236	-95.0236	-95.0236	missing	missing	missing
	methylamine	W4	582.3	422.57	573.27	7.31	580.58	150.7	158.01	580.53	5	0	0	1	1	0	0	0	0	0	0	0		ch3nh2	-95.2532	-95.6819	-95.6967		-95.6964	-95.697		-95.6976	ch3nh2	-95.2524	-95.6744	-95.6888		-95.6885	-95.6892		-95.6898	-95.6881		-95.6897	-95.6897	-95.6898	missing	missing	missing
	carbon difluoride	W4	258.78	168.55	249.07	9.15	258.22	80.52	89.67	258.34	0	0	0	1	0	0	2	0	0	0	0	0		cf2	-236.755	-237.396	-237.419		-237.419	-237.419		-237.421	cf2	-236.755	-237.396	-237.419		-237.419	-237.419		-237.421	-237.419		-237.42	-237.42	-237.42	missing	missing	missing
	dinitrogen monohydride	W4	224.86	104.63	214.12	9.51	223.63	109.49	119	224.08	1	0	0	0	2	0	0	0	0	0	0	0		n2h	-109.468	-109.848	-109.866	-109.866	-109.865	-109.866	-109.866	-109.868	n2h	-109.468	-109.846	-109.864	-109.864	-109.863	-109.865	-109.865	-109.866	-109.863		-109.866	-109.866	-109.866	missing	missing	missing
	trans-diazene	W4	296.53	155.33	285.51	9.97	295.48	130.18	140.15	295.79	2	0	0	0	2	0	0	0	0	0	0	0		t-n2h2	-110.038	-110.459	-110.478		-110.477	-110.478		-110.479	t-n2h2	-110.038	-110.456	-110.474		-110.474	-110.474		-110.476	-110.473		-110.476	-110.476	-110.476	missing	missing	missing
	hydrazine	W4	438.28	272.65	428.69	8.44	437.13	156.04	164.48	437.16	4	0	0	0	2	0	0	0	0	0	0	0		n2h4	-111.224	-111.682	-111.699		-111.698	-111.699		-111.7	n2h4	-111.223	-111.675	-111.692		-111.691	-111.692		-111.692	-111.691		-111.692	-111.692	-111.693	missing	missing	missing
	dioxygen fluoride	W4	134.72	-22.48	111.06	20.64	131.7	133.54	154.18	134.76	0	0	0	0	0	2	1	0	0	0	0	0		fo2	-248.981	-249.722	-249.761	-249.761	-249.758	-249.762	-249.762	-249.767	fo2	-248.981	-249.722	-249.761	-249.761	-249.758	-249.762	-249.762	-249.767	-249.76		-249.767	-249.767	-249.767	missing	missing	missing
	dioxygen difluoride	W4	152.37	-48.79	124.94	25.82	150.76	173.73	199.55	152.61	0	0	0	0	0	2	2	0	0	0	0	0		foof	-348.332	-349.357	-349.407		-349.404	-349.407		-349.413	foof	-348.332	-349.357	-349.407		-349.404	-349.407		-349.413	-349.405		-349.413	-349.413	-349.412	missing	missing	missing
	aluminium fluoride	W4	430.97	334.44	423.42	7.91	431.33	88.98	96.89	430.97	0	0	0	0	0	0	3	1	0	0	0	0		alf3	-540.594	-541.421	-541.444		-541.444	-541.444		-541.444	alf3	-540.594	-541.421	-541.444		-541.444	-541.444		-541.444	-541.443		-541.444	-541.444	-541.444	missing	missing	missing
	disilane	W4	535.89	424.14	532.99	2.9	535.89	108.85	111.75	535.93	6	0	0	0	0	0	0	0	2	0	0	0		si2h6	-581.371	-581.685	-581.695		-581.694	-581.696		-581.697	si2h6	-581.37	-581.676	-581.685		-581.684	-581.686		-581.686	-581.684		-581.686	-581.686	-581.686	missing	missing	missing
	tetraphosphorus	W4	290.58	121.4	267.57	21.82	289.39	146.17	167.99	288.81	0	0	0	0	0	0	0	0	0	4	0	0		p4	-1363.05	-1363.65	-1363.69		-1363.69	-1363.69		-1363.7	p4	-1363.05	-1363.65	-1363.69		-1363.69	-1363.69		-1363.7	-1363.69		-1363.7	-1363.7	-1363.7	missing	missing	missing
	sulfur dioxide	W4	260.62	121.91	243.36	15.83	259.19	121.45	137.28	259.65	0	0	0	0	0	2	0	0	0	0	1	0		so2	-547.287	-547.937	-547.97		-547.969	-547.97		-547.973	so2	-547.287	-547.937	-547.97		-547.969	-547.97		-547.973	-547.97		-547.973	-547.973	-547.973	missing	missing	missing
	sulfur trioxide	W4	346.94	159.72	325.17	20.28	345.45	165.45	185.73	345.78	0	0	0	0	0	3	0	0	0	0	1	0		so3	-622.144	-623.02	-623.062		-623.061	-623.062		-623.065	so3	-622.144	-623.02	-623.062		-623.061	-623.062		-623.065	-623.062		-623.065	-623.065	-623.065	missing	missing	missing
	carbon oxide sulfide	W4	335.75	218.25	319.57	14.47	334.04	101.32	115.79	334.34	0	0	0	1	0	1	0	0	0	0	1	0		ocs	-510.339	-510.887	-510.919		-510.918	-510.919		-510.921	ocs	-510.339	-510.887	-510.919		-510.918	-510.919		-510.921	-510.918		-510.921	-510.921	-510.921	missing	missing	missing
	carbon disulfide	W4	280.78	175.21	262.84	15.71	278.55	87.63	103.34	279.09	0	0	0	1	0	0	0	0	0	0	2	0		cs2	-832.967	-833.473	-833.508		-833.506	-833.508		-833.511	cs2	-832.967	-833.473	-833.508		-833.506	-833.508		-833.511	-833.506		-833.51	-833.511	-833.511	missing	missing	missing
	disulfur oxide	W4	208.78	84.73	190.3	16.83	207.13	105.57	122.4	207.99	0	0	0	0	0	1	0	0	0	0	2	0		s2o	-869.931	-870.535	-870.571		-870.57	-870.572		-870.576	s2o	-869.931	-870.535	-870.571		-870.57	-870.572		-870.576	-870.57		-870.575	-870.575	-870.575	missing	missing	missing
	trisulfur	W4	168.36	62.1	149.47	17.03	166.5	87.37	104.4	167.74	0	0	0	0	0	0	0	0	0	0	3	0		s3	-1192.6	-1193.15	-1193.19		-1193.19	-1193.19		-1193.2	s3	-1192.6	-1193.15	-1193.19		-1193.19	-1193.19		-1193.2	-1193.19		-1193.2	-1193.2	-1193.2	missing	missing	missing
	tetrasulfur	W4	234.35	73.29	202.82	28.47	231.29	129.53	158	233.66	0	0	0	0	0	0	0	0	0	0	4	0		s4-c2v	-1590.12	-1590.88	-1590.94		-1590.93	-1590.94		-1590.94	s4-c2v	-1590.12	-1590.88	-1590.94		-1590.93	-1590.94		-1590.94	-1590.93		-1590.94	-1590.94	-1590.94	missing	missing	missing
	carbon dichloride	W4	177.36	103.34	165.69	10.66	176.35	62.35	73.01	176.84	0	0	0	1	0	0	0	0	0	0	0	2		ccl2	-956.806	-957.358	-957.387		-957.386	-957.388		-957.39	ccl2	-956.806	-957.358	-957.387		-957.386	-957.388		-957.39	-957.386		-957.389	-957.39	-957.39	missing	missing	missing
	aluminium chloride	W4	312.65	258.16	306.1	7.17	313.27	47.94	55.11	312.96	0	0	0	0	0	0	0	1	0	0	0	3		alcl3	-1620.72	-1621.39	-1621.42		-1621.42	-1621.42		-1621.42	alcl3	-1620.72	-1621.39	-1621.42		-1621.42	-1621.42		-1621.42	-1621.42		-1621.42	-1621.42	-1621.42	missing	missing	missing
	cyanogen chloride	W4	285.45	169.49	271	12.44	283.44	101.51	113.95	283.68	0	0	0	1	1	0	0	0	0	0	0	1		clcn	-551.83	-552.37	-552.398		-552.397	-552.398		-552.4	clcn	-551.83	-552.37	-552.398		-552.397	-552.398		-552.4	-552.396		-552.4	-552.4	-552.4	missing	missing	missing
	chlorine dioxide	W4	128.12	-10.77	109.75	17.3	127.05	120.52	137.82	127.69	0	0	0	0	0	2	0	0	0	0	0	1		oclo	-609.065	-609.745	-609.779	-609.78	-609.778	-609.78	-609.779	-609.783	oclo	-609.065	-609.745	-609.779	-609.78	-609.778	-609.78	-609.779	-609.783	-609.779		-609.782	-609.782	-609.783	missing	missing	missing
	dioxygen chloride	W4	126.39	-13	103.56	19.41	122.97	116.56	135.97	126.46	0	0	0	0	0	2	0	0	0	0	0	1		cloo	-609.076	-609.761	-609.801	-609.8	-609.797	-609.802	-609.802	-609.808	cloo	-609.076	-609.761	-609.801	-609.8	-609.797	-609.802	-609.802	-609.808	-609.799		-609.808	-609.808	-609.807	missing	missing	missing
	dichlorine monoxide	W4	101.46	11.36	89.91	11.05	100.96	78.55	89.6	101.3	0	0	0	0	0	1	0	0	0	0	0	2		cl2o	-993.777	-994.429	-994.458		-994.457	-994.459		-994.461	cl2o	-993.777	-994.429	-994.458		-994.457	-994.459		-994.461	-994.456		-994.461	-994.461	-994.461	missing	missing	missing
	boron nitride	W4.2	105.82	53.99	97.56	6.38	103.94	43.57	49.95	104.74	0	0	1	0	1	0	0	0	0	0	0	0		bn3pi	-79.0141	-79.254	-79.2669	-79.2671	-79.2664	-79.2685	-79.2684	-79.2697	bn3pi	-79.0141	-79.254	-79.2669	-79.2671	-79.2664	-79.2685	-79.2684	-79.2697	-79.2671		-79.2691	-79.2694	-79.2694	-79.2693	-79.2693	-79.2694
	fluoromethylidyne	W4.2	132.72	83.62	127.27	5.03	132.3	43.65	48.68	132.39	0	0	0	1	0	0	1	0	0	0	0	0		cf	-137.225	-137.592	-137.605	-137.605	-137.604	-137.605	-137.605	-137.606	cf	-137.225	-137.592	-137.605	-137.605	-137.604	-137.605	-137.605	-137.606	-137.605		-137.605	-137.605	-137.606	-137.606	-137.605	-137.606
	vinylidene	W4.2	359.93	265.16	350.96	6.85	357.81	85.8	92.65	358.14	2	0	0	2	0	0	0	0	0	0	0	0		ch2c	-76.7937	-77.1028	-77.117		-77.1164	-77.1178		-77.1186	ch2c	-76.7934	-77.1002	-77.1142		-77.1137	-77.1151		-77.1159	-77.1137		-77.1157	-77.1158	-77.1158	-77.1158	-77.1158	-77.1159
	vinyl radical	W4.2	446.08	339.45	436.91	6.76	443.67	97.46	104.22	443.84	3	0	0	2	0	0	0	0	0	0	0	0		ch2ch	-77.4202	-77.7385	-77.7522	-77.7527	-77.7517	-77.7534	-77.7534	-77.7542	ch2ch	-77.4198	-77.7345	-77.748	-77.7485	-77.7475	-77.7493	-77.7493	-77.75	-77.7476		-77.7499	-77.7499	-77.7499	-77.7499	error	error
	ethene	W4.2	564.1	434.97	554.29	7.4	561.69	119.32	126.72	561.68	4	0	0	2	0	0	0	0	0	0	0	0		c2h4	-78.0637	-78.4238	-78.4388		-78.4383	-78.4392		-78.4399	c2h4	-78.0633	-78.4184	-78.4331		-78.4326	-78.4336		-78.4343	-78.4324		-78.4342	-78.4343	-78.4343	-78.4343	-78.4343	-78.4343
	methanimine	W4.2	439.44	305.41	429.26	8.49	437.75	123.85	132.34	437.8	3	0	0	1	1	0	0	0	0	0	0	0		ch2nh	-94.0671	-94.456	-94.4728		-94.4722	-94.473		-94.474	ch2nh	-94.0666	-94.4515	-94.468		-94.4675	-94.4682		-94.4692	-94.4672		-94.4692	-94.4692	-94.4692	-94.4692	error	error
	formyl radical	W4.2	279.42	186.34	269.67	8.39	278.06	83.33	91.72	278.23	1	0	0	1	0	1	0	0	0	0	0	0		hco	-113.292	-113.667	-113.684	-113.684	-113.684	-113.684	-113.684	-113.686	hco	-113.292	-113.666	-113.683	-113.683	-113.682	-113.683	-113.683	-113.684	-113.682		-113.684	-113.684	-113.684	-113.684	-113.684	-113.684
	formaldehyde	W4.2	374.66	264.83	365.36	7.92	373.28	100.53	108.45	373.33	2	0	0	1	0	1	0	0	0	0	0	0		h2co	-113.912	-114.317	-114.334		-114.334	-114.334		-114.335	h2co	-113.911	-114.314	-114.331		-114.331	-114.331		-114.332	-114.33		-114.332	-114.332	-114.332	-114.332	-114.332	-114.332
	carbon dioxide	W4.2	390.14	258.08	374.42	13.86	388.28	116.34	130.2	388.34	0	0	0	1	0	2	0	0	0	0	0	0		co2	-187.707	-188.299	-188.327		-188.327	-188.327		-188.329	co2	-187.707	-188.299	-188.327		-188.327	-188.327		-188.329	-188.327		-188.328	-188.329	-188.329	-188.329	error	error
	nitrosyl hydride	W4.2	205.89	85.45	194.91	10.08	204.99	109.46	119.54	205.43	1	0	0	0	1	1	0	0	0	0	0	0		hno	-129.836	-130.279	-130.298		-130.298	-130.298		-130.3	hno	-129.836	-130.277	-130.297		-130.296	-130.297		-130.298	-130.296		-130.298	-130.298	-130.298	-130.298	-130.298	-130.298
	nitrogen dioxide	W4.2	227.88	59.55	206.71	19.36	226.07	147.16	166.52	227.16	0	0	0	0	1	2	0	0	0	0	0	0		no2	-204.11	-204.764	-204.8	-204.8	-204.799	-204.8	-204.8	-204.804	no2	-204.11	-204.764	-204.8	-204.8	-204.799	-204.8	-204.8	-204.804	-204.8		-204.803	-204.803	-204.803	-204.803	costly	costly
	nitrous oxide	W4.2	270.85	95.13	250.16	18.81	268.97	155.03	173.84	269.63	0	0	0	0	2	1	0	0	0	0	0	0		n2o	-183.749	-184.372	-184.407		-184.406	-184.406		-184.41	n2o	-183.749	-184.372	-184.407		-184.406	-184.406		-184.41	-184.407		-184.409	-184.409	-184.41	-184.409	costly	costly
	ozone	W4.2	147.43	-45.09	118.85	25.62	144.47	163.94	189.56	147.35	0	0	0	0	0	3	0	0	0	0	0	0		o3	-224.342	-225.086	-225.133		-225.13	-225.132		-225.139	o3	-224.342	-225.086	-225.133		-225.13	-225.132		-225.139	-225.131		-225.138	-225.139	-225.138	-225.138	costly	costly
	hydroperoxy radical	W4.2	175.53	75.7	166.64	8.11	174.75	90.94	99.05	175.26	1	0	0	0	0	2	0	0	0	0	0	0		hoo	-150.237	-150.696	-150.713	-150.713	-150.712	-150.713	-150.713	-150.714	hoo	-150.236	-150.694	-150.711	-150.711	-150.71	-150.711	-150.711	-150.713	-150.71		-150.712	-150.712	-150.712	-150.712	error	error
	hydrogen peroxide	W4.2	269.09	142.62	259.52	8.98	268.5	116.9	125.88	268.72	2	0	0	0	0	2	0	0	0	0	0	0		hooh	-150.836	-151.34	-151.359		-151.358	-151.359		-151.36	hooh	-150.835	-151.336	-151.355		-151.354	-151.355		-151.356	-151.354		-151.356	-151.356	-151.356	-151.356	error	error
	difluorine monoxide	W4.2	93.78	-30.21	79.31	13.71	93.02	109.52	123.23	93.9	0	0	0	0	0	1	2	0	0	0	0	0		f2o	-273.558	-274.32	-274.349		-274.348	-274.349		-274.352	f2o	-273.558	-274.32	-274.349		-274.348	-274.349		-274.352	-274.348		-274.352	-274.352	-274.352	-274.351	costly	costly
	hypochlorous acid	W4.2	166.23	86.7	159.05	6.77	165.82	72.35	79.12	165.95	1	0	0	0	0	1	0	0	0	0	0	1		hocl	-534.92	-535.377	-535.395		-535.394	-535.395		-535.396	hocl	-534.919	-535.375	-535.392		-535.392	-535.393		-535.394	-535.391		-535.394	-535.394	-535.394	-535.394	error	error
	hydrogen disulfide radical	W4.2	165.13	101.22	158.15	6.29	164.44	56.93	63.22	164.68	1	0	0	0	0	0	0	0	0	0	2	0		ssh	-795.669	-796.031	-796.049	-796.049	-796.048	-796.05	-796.05	-796.051	ssh	-795.669	-796.029	-796.047	-796.047	-796.046	-796.048	-796.048	-796.049	-796.046		-796.049	-796.049	-796.049	-796.049	error	error
	diboron	W4.3	67.46	20.49	55.45	9.77	65.22	34.96	44.73	66.64	0	0	2	0	0	0	0	0	0	0	0	0		b2	-49.0917	-49.2789	-49.296	-49.2961	-49.2937	-49.2974	-49.2974	-49.2993	b2	-49.0917	-49.2789	-49.296	-49.2961	-49.2937	-49.2974	-49.2974	-49.2993	-49.2944		-49.2991	-49.2991	-49.2989	-49.2993	-49.2994	-49.2994
	boron monohydride	W4.3	85	64.31	84.32	0.41	84.73	20.01	20.42	84.79	1	0	1	0	0	0	0	0	0	0	0	0		bh	-25.1299	-25.2286	-25.2306		-25.2305	-25.231		-25.2311	bh	-25.1299	-25.2273	-25.2293		-25.2291	-25.2297		-25.2298	-25.2292		-25.2298	-25.2298	-25.2298	-25.2298	-25.2298	-25.2298
	borane	W4.3	281.29	234.35	279.32	0.79	280.11	44.97	45.76	280.14	3	0	1	0	0	0	0	0	0	0	0	0		bh3	-26.4001	-26.5352	-26.5377		-26.5377	-26.5381		-26.5382	bh3	-26.4	-26.5313	-26.5337		-26.5337	-26.5341		-26.5342	-26.5337		-26.5342	-26.5342	-26.5342	-26.5342	-26.5342	-26.5342
	boron nitride	W4.3	105.24	-11.35	84.82	19.58	104.4	96.17	115.75	104.09	0	0	1	0	1	0	0	0	0	0	0	0		bn	-78.9056	-79.234	-79.2679		-79.2661	-79.2647		-79.2696	bn	-78.9056	-79.234	-79.2679		-79.2661	-79.2647		-79.2696	-79.2667		-79.2655	-79.2668	-79.2682	-79.2677	-79.2675	-79.2681
	boron monofluoride	W4.3	182.52	143.09	177.85	4	181.85	34.76	38.76	181.78	0	0	1	0	0	0	1	0	0	0	0	0		bf	-124.156	-124.491	-124.502		-124.502	-124.502		-124.503	bf	-124.156	-124.491	-124.502		-124.502	-124.502		-124.503	-124.502		-124.502	-124.502	-124.503	-124.503	-124.502	-124.503
	imidogen radical	W4.3	83.1	48.64	81.7	1.18	82.88	33.06	34.24	82.99	1	0	0	0	1	0	0	0	0	0	0	0		nh	-54.9812	-55.1369	-55.1407	-55.1406	-55.1406	-55.1411	-55.141	-55.1412	nh	-54.981	-55.1353	-55.139	-55.1389	-55.1389	-55.1395	-55.1394	-55.1396	-55.1389		-55.1396	-55.1396	-55.1396	-55.1396	-55.1396	-55.1396
	amino radical	W4.3	182.59	116.87	179.62	2.51	182.13	62.75	65.26	182.27	2	0	0	0	1	0	0	0	0	0	0	0		nh2	-55.5859	-55.788	-55.7936	-55.7936	-55.7935	-55.794	-55.794	-55.7942	nh2	-55.5855	-55.7847	-55.7902	-55.7902	-55.7901	-55.7906	-55.7906	-55.7908	-55.79		-55.7908	-55.7908	-55.7908	-55.7908	-55.7908	-55.7908
	hydrogen cyanide	W4.3	313.42	204.39	302.24	9.2	311.44	97.85	107.05	311.7	1	0	0	1	1	0	0	0	0	0	0	0		hcn	-92.9076	-93.2572	-93.2752		-93.2746	-93.275		-93.2766	hcn	-92.9073	-93.256	-93.2739		-93.2733	-93.2737		-93.2753	-93.273		-93.2752	-93.2753	-93.2753	-93.2751	-93.2752	-93.2753
	hypofluorous acid	W4.3	158.65	62.13	149.93	8.16	158.09	87.8	95.96	158.51	1	0	0	0	0	1	1	0	0	0	0	0		hof	-174.804	-175.316	-175.334		-175.334	-175.334		-175.336	hof	-174.804	-175.314	-175.332		-175.332	-175.332		-175.334	-175.331		-175.334	-175.334	-175.334	-175.333	missing	missing
	aluminum hydride	W4.3	73.57	55.09	73.61	0.07	73.68	18.52	18.59	73.66	1	0	0	0	0	0	0	1	0	0	0	0		alh	-242.462	-242.544	-242.546		-242.546	-242.546		-242.546	alh	-242.462	-242.543	-242.544		-242.544	-242.545		-242.545	-242.544		-242.545	-242.545	-242.545	-242.545	-242.545	-242.545
	aluminum trihydride	W4.3	213.17	171.26	213.65	0.17	213.82	42.39	42.56	213.84	3	0	0	0	0	0	0	1	0	0	0	0		alh3	-243.644	-243.762	-243.763		-243.763	-243.764		-243.764	alh3	-243.644	-243.757	-243.759		-243.759	-243.759		-243.759	-243.759		-243.759	-243.759	-243.759	-243.759	-243.759	-243.759
	aluminum monofluoride	W4.3	163.78	125.45	160.17	3.27	163.44	34.72	37.99	163.22	0	0	0	0	0	0	1	1	0	0	0	0		alf	-341.47	-341.79	-341.799		-341.799	-341.799		-341.8	alf	-341.47	-341.79	-341.799		-341.799	-341.799		-341.8	-341.799		-341.8	-341.8	-341.8	-341.8	-341.8	-341.8
	aluminum monochloride	W4.3	122.62	98.81	119.38	2.97	122.35	20.57	23.54	122.27	0	0	0	0	0	0	0	1	0	0	0	1		alcl	-701.511	-701.777	-701.788		-701.788	-701.789		-701.789	alcl	-701.511	-701.777	-701.788		-701.788	-701.789		-701.789	-701.788		-701.789	-701.789	-701.789	-701.789	-701.789	-701.789
	silicon hydride	W4.3	73.92	52.26	73.38	0.39	73.77	21.12	21.51	73.9	1	0	0	0	0	0	0	0	1	0	0	0		sih	-289.439	-289.544	-289.547	-289.547	-289.546	-289.547	-289.547	-289.547	sih	-289.439	-289.542	-289.545	-289.545	-289.545	-289.546	-289.546	-289.546	-289.545		-289.546	-289.546	-289.546	-289.546	-289.546	-289.546
	silane	W4.3	324.95	259.83	324.01	0.81	324.82	64.18	64.99	324.97	4	0	0	0	0	0	0	0	1	0	0	0		sih4	-291.261	-291.434	-291.437		-291.437	-291.438		-291.438	sih4	-291.26	-291.427	-291.431		-291.43	-291.431		-291.431	-291.43		-291.431	-291.431	-291.431	-291.431	-291.431	-291.431
	silicon monoxide	W4.3	193.05	117.78	183.45	8.35	191.8	65.67	74.02	192	0	0	0	0	0	1	0	0	1	0	0	0		sio	-363.838	-364.177	-364.195		-364.195	-364.195		-364.197	sio	-363.838	-364.177	-364.195		-364.195	-364.195		-364.197	-364.195		-364.196	-364.196	-364.197	-364.197	-364.196	-364.197
	silicon fluoride	W4.3	142.71	102.24	138.79	3.55	142.34	36.55	40.1	142.26	0	0	0	0	0	0	1	0	1	0	0	0		sif	-388.415	-388.755	-388.766	-388.766	-388.766	-388.767	-388.767	-388.767	sif	-388.415	-388.755	-388.766	-388.766	-388.766	-388.767	-388.767	-388.767	-388.766		-388.767	-388.767	-388.767	-388.767	-388.767	-388.767
	carbon sulfide	W4.3	172.22	104.16	161.22	9.68	170.9	57.06	66.74	171.39	0	0	0	1	0	0	0	0	0	0	1	0		cs	-435.352	-435.671	-435.693		-435.692	-435.693		-435.695	cs	-435.352	-435.671	-435.693		-435.692	-435.693		-435.695	-435.692		-435.695	-435.695	-435.695	-435.695	-435.695	-435.695
	dihydrogen	W4.4	109.49	83.85	109.5	0	109.5	25.65	25.65	109.49	2	0	0	0	0	0	0	0	0	0	0	0		h2	-1.13295	-1.17234	-1.17234		-1.17234	-1.17234		-1.17234	h2	-1.13295	-1.17085	-1.17085		-1.17085	-1.17085		-1.17085	-1.17085		-1.17085	-1.17085	-1.17085	-1.17085	-1.17085	-1.17085
	hydroxyl radical	W4.4	107.21	69.37	105.32	1.68	107	35.95	37.63	107.04	1	0	0	0	0	1	0	0	0	0	0	0		oh	-75.4192	-75.6326	-75.6377	-75.6377	-75.6376	-75.638	-75.638	-75.6382	oh	-75.419	-75.6309	-75.6359	-75.6358	-75.6358	-75.6362	-75.6361	-75.6363	-75.6357		-75.6363	-75.6363	-75.6363	-75.6363	-75.6363	-75.6363
	hydrogen fluoride	W4.4	141.64	100.05	139.36	2.14	141.5	39.31	41.45	141.46	1	0	0	0	0	0	1	0	0	0	0	0		hf	-100.058	-100.332	-100.338		-100.338	-100.338		-100.339	hf	-100.058	-100.33	-100.336		-100.336	-100.336		-100.336	-100.336		-100.336	-100.336	-100.336	-100.336	-100.336	-100.336
	water	W4.4	232.97	160.02	229.1	3.51	232.61	69.08	72.59	232.59	2	0	0	0	0	1	0	0	0	0	0	0		h2o	-76.0571	-76.3246	-76.3322		-76.3321	-76.3323		-76.3326	h2o	-76.0565	-76.3209	-76.3283		-76.3282	-76.3284		-76.3287	-76.328		-76.3287	-76.3287	-76.3287	-76.3287	-76.3287	-76.3287
	methylidyne	W4.4	84.22	57.22	83.05	0.88	83.93	25.83	26.71	84.07	1	0	0	1	0	0	0	0	0	0	0	0		ch	-38.2813	-38.4071	-38.4104	-38.4104	-38.4102	-38.411	-38.411	-38.4111	ch	-38.2812	-38.4057	-38.4089	-38.4089	-38.4088	-38.4096	-38.4095	-38.4096	-38.4088		-38.4096	-38.4096	-38.4096	-38.4097	-38.4097	-38.4097
	methylene ($^3B_1$)	W4.4	190.75	154.77	188.92	0.97	189.89	34.15	35.12	189.92	2	0	0	1	0	0	0	0	0	0	0	0		ch2-trip	-38.9377	-39.0745	-39.0779	-39.0778	-39.0778	-39.0783	-39.0783	-39.0784	ch2-trip	-38.9375	-39.0719	-39.0752	-39.0752	-39.0751	-39.0757	-39.0757	-39.0758	-39.0751		-39.0758	-39.0758	-39.0758	-39.0758	-39.0758	-39.0758
	methyl radical	W4.4	307.87	243.4	304.86	1.9	306.76	61.46	63.36	306.78	3	0	0	1	0	0	0	0	0	0	0	0		ch3	-39.5775	-39.7563	-39.761	-39.761	-39.7609	-39.7614	-39.7614	-39.7616	ch3	-39.5772	-39.7523	-39.7569	-39.7569	-39.7568	-39.7574	-39.7573	-39.7575	-39.7567		-39.7575	-39.7575	-39.7575	-39.7575	-39.7575	-39.7575
	methane	W4.4	420.42	331.55	416.26	2.89	419.15	84.71	87.6	419.14	4	0	0	1	0	0	0	0	0	0	0	0		ch4	-40.2134	-40.4318	-40.4381		-40.438	-40.4385		-40.4386	ch4	-40.213	-40.4267	-40.4327		-40.4326	-40.4331		-40.4333	-40.4325		-40.4333	-40.4333	-40.4333	-40.4333	-40.4333	-40.4333
	ethynyl radical	W4.4	266.16	181.72	255.8	7.82	263.62	74.08	81.9	263.99	1	0	0	2	0	0	0	0	0	0	0	0		cch	-76.1774	-76.4526	-76.4674	-76.4685	-76.4667	-76.4689	-76.4689	-76.4701	cch	-76.1772	-76.4513	-76.4661	-76.4671	-76.4654	-76.4676	-76.4676	-76.4688	-76.4657		-76.4687	-76.4687	-76.4687	-76.4687	-76.4688	-76.4688
	acetylene	W4.4	405.53	299.87	394.58	8.33	402.91	94.71	103.04	402.99	2	0	0	2	0	0	0	0	0	0	0	0		c2h2	-76.849	-77.1712	-77.1876		-77.187	-77.1877		-77.1889	c2h2	-76.8487	-77.1687	-77.1851		-77.1845	-77.1851		-77.1863	-77.1842		-77.1862	-77.1863	-77.1863	-77.1862	-77.1863	-77.1863
	ammonia	W4.4	298.02	203.28	293.44	3.88	297.32	90.16	94.04	297.35	3	0	0	0	1	0	0	0	0	0	0	0		nh3	-56.2178	-56.4655	-56.4732		-56.473	-56.4734		-56.4737	nh3	-56.2171	-56.4606	-56.468		-56.4679	-56.4682		-56.4685	-56.4677		-56.4685	-56.4685	-56.4685	-56.4685	-56.4685	-56.4685
	dicarbon	W4.4	147.02	18.38	125.95	19.32	145.27	107.57	126.89	145.73	0	0	0	2	0	0	0	0	0	0	0	0		c2	-75.4014	-75.7495	-75.783		-75.78	-75.7809		-75.7861	c2	-75.4014	-75.7495	-75.783		-75.78	-75.7809		-75.7861	-75.7792		-75.7855	-75.7856	-75.7852	-75.7843	-75.785	-75.7849
	dinitrogen	W4.4	228.49	119.69	217.78	9.46	227.24	98.09	107.55	227.65	0	0	0	0	2	0	0	0	0	0	0	0		n2	-108.983	-109.355	-109.374		-109.373	-109.374		-109.375	n2	-108.983	-109.355	-109.374		-109.373	-109.374		-109.375	-109.373		-109.375	-109.375	-109.375	-109.375	-109.375	-109.375
	carbon monoxide	W4.4	259.73	181.58	250.65	7.99	258.64	69.07	77.06	258.72	0	0	0	1	0	1	0	0	0	0	0	0		co	-112.78	-113.139	-113.156		-113.155	-113.156		-113.157	co	-112.78	-113.139	-113.156		-113.155	-113.156		-113.157	-113.155		-113.157	-113.157	-113.157	-113.157	-113.157	-113.157
	cyano radical	W4.4	181.35	85.03	168.82	10.47	179.29	83.79	94.26	180.16	0	0	0	1	1	0	0	0	0	0	0	0		cn	-92.2347	-92.5472	-92.5657	-92.5675	-92.5647	-92.5681	-92.568	-92.5704	cn	-92.2347	-92.5472	-92.5657	-92.5675	-92.5647	-92.5681	-92.568	-92.5704	-92.5658		-92.5698	-92.57	-92.5699	-92.5697	-92.5699	-92.5699
	nitric oxide	W4.4	152.75	54.92	142.42	9.45	151.87	87.5	96.95	152.28	0	0	0	0	1	1	0	0	0	0	0	0		no	-129.296	-129.698	-129.717	-129.717	-129.717	-129.717	-129.717	-129.719	no	-129.296	-129.698	-129.717	-129.717	-129.717	-129.717	-129.717	-129.719	-129.716		-129.718	-129.719	-129.719	-129.718	-129.719	-129.719
	dioxygen	W4.4	120.82	26.78	110.72	9.25	119.97	83.94	93.19	120.56	0	0	0	0	0	2	0	0	0	0	0	0		o2	-149.675	-150.111	-150.129	-150.129	-150.129	-150.129	-150.129	-150.131	o2	-149.675	-150.111	-150.129	-150.129	-150.129	-150.129	-150.129	-150.131	-150.128		-150.131	-150.131	-150.131	-150.131	-150.131	-150.131
	oxygen monofluoride	W4.4	53.08	-12.23	45.36	6.85	52.21	57.59	64.44	53.1	0	0	0	0	0	1	1	0	0	0	0	0		of	-174.192	-174.654	-174.67	-174.67	-174.67	-174.671	-174.671	-174.672	of	-174.192	-174.654	-174.67	-174.67	-174.67	-174.671	-174.671	-174.672	-174.67		-174.672	-174.672	-174.672	-174.672	-174.672	-174.672
	difluoride	W4.4	39.04	-31.08	30.84	7.61	38.45	61.92	69.53	39.11	0	0	0	0	0	0	2	0	0	0	0	0		f2	-198.752	-199.278	-199.296		-199.295	-199.296		-199.298	f2	-198.752	-199.278	-199.296		-199.295	-199.296		-199.298	-199.295		-199.298	-199.298	-199.298	-199.297	-199.298	-199.298
	phosphine	W4.4	242.27	173.22	239.75	1.99	241.74	66.53	68.52	241.91	3	0	0	0	0	0	0	0	0	1	0	0		ph3	-342.487	-342.686	-342.692		-342.692	-342.693		-342.694	ph3	-342.487	-342.68	-342.687		-342.686	-342.688		-342.688	-342.686		-342.688	-342.688	-342.688	-342.688	-342.688	-342.688
	mercapto radical	W4.4	87.73	61.34	86.42	1.08	87.5	25.08	26.16	87.56	1	0	0	0	0	0	0	0	0	0	1	0		hs	-398.105	-398.281	-398.287	-398.287	-398.287	-398.288	-398.288	-398.288	hs	-398.105	-398.279	-398.285	-398.285	-398.285	-398.286	-398.286	-398.286	-398.285		-398.286	-398.286	-398.286	-398.286	-398.286	-398.286
	hydrogen sulfide	W4.4	183.91	133.63	181.28	2.22	183.5	47.65	49.87	183.57	2	0	0	0	0	0	0	0	0	0	1	0		h2s	-398.713	-398.928	-398.935		-398.935	-398.936		-398.936	h2s	-398.713	-398.923	-398.931		-398.931	-398.932		-398.932	-398.93		-398.932	-398.932	-398.932	-398.932	-398.932	-398.932
	hydrogen chloride	W4.4	107.5	80.85	105.84	1.47	107.31	24.99	26.46	107.31	1	0	0	0	0	0	0	0	0	0	0	1		hcl	-460.107	-460.33	-460.337		-460.337	-460.338		-460.338	hcl	-460.107	-460.327	-460.335		-460.334	-460.335		-460.335	-460.334		-460.335	-460.335	-460.335	-460.335	-460.335	-460.335
	sulfur monoxide	W4.4	126.47	53.14	117.29	8.43	125.72	64.15	72.58	125.9	0	0	0	0	0	1	0	0	0	0	1	0		so	-472.403	-472.791	-472.809	-472.81	-472.809	-472.81	-472.81	-472.812	so	-472.403	-472.791	-472.809	-472.81	-472.809	-472.81	-472.81	-472.812	-472.809		-472.811	-472.811	-472.811	-472.811	-472.811	-472.811
	chlorine monoxide	W4.4	65.45	9.48	58.16	6.31	64.47	48.68	54.99	65.22	0	0	0	0	0	1	0	0	0	0	0	1		clo	-534.303	-534.717	-534.734	-534.734	-534.734	-534.735	-534.735	-534.736	clo	-534.303	-534.717	-534.734	-534.734	-534.734	-534.735	-534.735	-534.736	-534.733		-534.736	-534.736	-534.736	-534.736	-534.736	-534.736
	chlorine monofluoride	W4.4	62.8	15.41	57.26	5.23	62.49	41.85	47.08	62.73	0	0	0	0	0	0	1	0	0	0	0	1		clf	-558.901	-559.363	-559.38		-559.379	-559.38		-559.381	clf	-558.901	-559.363	-559.38		-559.379	-559.38		-559.381	-559.379		-559.381	-559.381	-559.381	-559.381	-559.381	-559.381
	diphosphorus	W4.4	117.59	38.93	106.36	9.66	116.02	67.43	77.09	116.73	0	0	0	0	0	0	0	0	0	2	0	0		p2	-681.489	-681.785	-681.807		-681.806	-681.808		-681.81	p2	-681.489	-681.785	-681.807		-681.806	-681.808		-681.81	-681.806		-681.81	-681.81	-681.81	-681.81	-681.81	-681.81
	disulfur	W4.4	104.25	49.65	95.78	7.69	103.47	46.13	53.82	103.75	0	0	0	0	0	0	0	0	0	0	2	0		s2	-795.096	-795.436	-795.455	-795.455	-795.454	-795.456	-795.456	-795.458	s2	-795.096	-795.436	-795.455	-795.455	-795.454	-795.456	-795.456	-795.458	-795.454		-795.457	-795.457	-795.457	-795.457	-795.458	-795.458
	dichlorine	W4.4	59.75	26.82	54.9	4.56	59.46	28.08	32.64	59.58	0	0	0	0	0	0	0	0	0	0	0	2		cl2	-918.999	-919.409	-919.426		-919.426	-919.427		-919.428	cl2	-918.999	-919.409	-919.426		-919.426	-919.427		-919.428	-919.425		-919.428	-919.428	-919.428	-919.428	-919.428	-919.428
[truncated: 234 more columns]

## Sheet: Core-Valence Correlation dTAEs
															(Valence electrons are correlated)						(core electrons are correlated / 1s kept frozen)
															Values below in Eh						Values below in Eh																							(Valence electrons are correlated)	(core electrons are correlated / 1s kept frozen)			(Valence electrons are correlated)	(core electrons are correlated / 1s kept frozen)
														FC electrons	cc-pCVTZ(f,p)					FC electrons	cc-pCVTZ(f,p)							All values are in kcal/mol												All values are in kcal/mol
															HF	CCSD	CCSD(T)	CCSDT	CCSDT(Q)		HF	CCSD	CCSD(T)	CCSDT	CCSDT(Q)
h														0	-0.49981	-0.49981	-0.49981	-0.49981	-0.49981	0	-0.49981	-0.49981	-0.49981	-0.49981	-0.49981
be														2	-24.5321	-24.5973	-24.5987	-24.5991	-24.5991	0	-24.5321	-24.6427	-24.6444	-24.6449	-24.6449
c														2	-37.6916	-37.7798	-37.7819	-37.7823	-37.7824	0	-37.6916	-37.8277	-37.83	-37.8305	-37.8306
n														2	-54.4008	-54.5143	-54.5167	-54.517	-54.5171	0	-54.4008	-54.565	-54.5676	-54.5679	-54.5679
o														2	-74.8119	-74.9744	-74.9775	-74.9778	-74.9778	0	-74.8119	-75.0276	-75.0309	-75.0312	-75.0312
f														2	-99.4056	-99.6218	-99.6256	-99.6258	-99.6259	0	-99.4056	-99.6775	-99.6816	-99.6818	-99.6819
al														10	-241.879	-241.93	-241.931	-241.932	-241.932	2	-241.879	-242.212	-242.217	-242.217	-242.217
si	Electrons Froz.	H	Be	B	C	N	O	F	Al	Si	P	S	Cl	10	-288.857	-288.931	-288.934	-288.935	-288.935	2	-288.857	-289.217	-289.222	-289.223	-289.223
p	core-valence	0	0	0	0	0	0	0	2	2	2	2	2	10	-340.716	-340.818	-340.822	-340.823	-340.823	2	-340.716	-341.108	-341.114	-341.115	-341.115			(Valence electrons are correlated)						(core electrons are correlated / 1s kept frozen)
s														10	-397.51	-397.651	-397.656	-397.656	-397.657	2	-397.51	-397.944	-397.952	-397.952	-397.952			cc-pCVTZ(f,p)						cc-pCVTZ(f,p)
cl														10	-459.486	-459.669	-459.675	-459.676	-459.676	2	-459.486	-459.968	-459.976	-459.977	-459.977																			cc-pCVTZ(f,p)	cc-pCVTZ(f,p)	136		cc-pCVTZ(f,p)	cc-pCVTZ(f,p)
		H	Be	B	C	N	O	F	Al	Si	P	S	Cl															HF	CCSD	CCSD(T)	CCSDT	CCSDT(Q)		HF	CCSD	CCSD(T)	CCSDT	CCSDT(Q)		δHF	δCCSD			Val T3 - (T)	CV T3 - (T)	ΔCV (T3 - (T))		Val CCSDT(Q) - CCSDT	CV CCSDT(Q) - CCSDT
oxirene		2	0	0	2	0	1	0	0	0	0	0	0	6	-151.643	-152.208	-152.236	-152.236	-152.238	0	-151.643	-152.359	-152.389	-152.389	-152.391		oxirene	281.307	422.982	436.196	435.285	436.533		281.308	424.822	438.309	437.433	438.706		-0.000614028	-1.83908		oxirene	-0.910565	-0.87604	0.0345256		1.24813	1.27252
oxirane		4	0	0	2	0	1	0	0	0	0	0	0	6	-152.926	-153.519	-153.544	-153.544	-153.545	0	-152.926	-153.671	-153.697	-153.697	-153.698		oxirane	459.076	618.771	629.521	628.781	629.513		459.075	620.804	631.747	631.028	631.772		0.000879061	-2.03344		oxirane	-0.740044	-0.719235	0.0208091		0.732425	0.744216
dioxirane		2	0	0	1	0	2	0	0	0	0	0	0	6	-188.678	-189.333	-189.363	-189.362	-189.365	0	-188.678	-189.489	-189.52	-189.519	-189.522		dioxirane	227.581	379.483	392.99	392.058	393.538		227.581	380.427	394.252	393.361	394.862		-2.56821e-09	-0.943433		dioxirane	-0.932178	-0.890493	0.0416852		1.48012	1.50054
ketene		2	0	0	2	0	1	0	0	0	0	0	0	6	-151.785	-152.335	-152.362	-152.362	-152.364	0	-151.785	-152.488	-152.516	-152.516	-152.518		ketene	370.268	503.09	515.305	514.675	515.665		370.268	505.248	517.67	517.072	518.085		2.82365e-05	-2.1578		ketene	-0.63073	-0.597826	0.0329043		0.990013	1.0128
acetaldehyde		4	0	0	2	0	1	0	0	0	0	0	0	6	-152.975	-153.562	-153.587	-153.587	-153.588	0	-152.975	-153.715	-153.74	-153.74	-153.742		acetaldehyde	489.663	645.83	656.525	655.941	656.681		489.663	647.92	658.799	658.241	658.994		-1.24885e-10	-2.09078		acetaldehyde	-0.583413	-0.557691	0.0257212		0.739501	0.75279
formic acid		2	0	0	1	0	2	0	0	0	0	0	0	6	-188.842	-189.48	-189.507	-189.507	-189.509	0	-188.842	-189.637	-189.665	-189.665	-189.666		formic acid	330.419	471.992	483.568	482.897	483.783		330.419	473.424	485.229	484.585	485.494		-6.95536e-10	-1.43225		formic acid	-0.671215	-0.644115	0.0271004		0.886247	0.908745
acetic acid		4	0	0	2	0	2	0	0	0	0	0	0	8	-227.903	-228.722	-228.756	-228.756	-228.758	0	-227.903	-228.928	-228.964	-228.964	err		acetic acid	562.705	762.216	777.028	776.12	777.147		562.705	764.693	779.762	778.888	#VALUE!		4.99426e-10	-2.47704		acetic acid	-0.908313	-0.873774	0.0345395		1.02718
methanol		4	0	0	1	0	1	0	0	0	0	0	0	4	-115.089	-115.534	-115.549	-115.549	-115.55	0	-115.089	-115.637	-115.653	-115.653	-115.654		methanol	367.959	490.026	496.076	495.76	496.082		367.959	491.251	497.404	497.1	497.427		1.42281e-05	-1.22508		methanol	-0.316629	-0.303749	0.01288		0.32211	0.326741
ethanol		6	0	0	2	0	1	0	0	0	0	0	0	6	-154.142	-154.77	-154.792	-154.792	-154.793	0	-154.142	-154.922	-154.945	-154.946	-154.947		ethanol	595.142	776.116	785.521	784.991	785.475		595.142	778.328	787.871	787.359	787.849		-2.01533e-09	-2.21203		ethanol	-0.530042	-0.511815	0.0182273		0.483541	0.489848
glyoxal		2	0	0	2	0	2	0	0	0	0	0	0	8	-226.677	-227.459	-227.494	-227.494	-227.497	0	-226.677	-227.664	-227.701	-227.702	err		glyoxal	420.353	596.502	612.476	611.542	612.941		420.353	598.64	614.949	614.054	#VALUE!		1.12362e-09	-2.13782		glyoxal	-0.934127	-0.895124	0.0390023		1.39855
hydroxymethylene		2	0	0	1	0	1	0	0	0	0	0	0	4	-113.835	-114.237	-114.253	-114.254	-114.254	0	-113.835	-114.339	-114.356	-114.357	-114.357		hydroxymethylene	208.503	303.344	310.038	309.859	310.326		208.503	304.106	310.936	310.778	311.258		1.39062e-05	-0.761519		hydroxymethylene	-0.179092	-0.158743	0.0203489		0.467333	0.48035
hydroxymethylene		2	0	0	1	0	1	0	0	0	0	0	0	4	-113.827	-114.23	-114.246	-114.246	-114.247	0	-113.827	-114.332	-114.349	-114.349	-114.35		hydroxymethylene	203.464	298.603	305.395	305.219	305.693		203.464	299.324	306.256	306.102	306.59		1.44603e-05	-0.721693		hydroxymethylene	-0.175616	-0.154435	0.0211814		0.474427	0.488079
iminometyl radical		2	0	0	1	1	0	0	0	0	0	0	0	4	-93.4371	-93.793	-93.8098	-93.8105	-93.8117	0	-93.4371	-93.8934	-93.911	-93.9118	-93.913		iminometyl radical	216.493	313.268	321.04	320.998	321.679		216.493	314.478	322.422	322.408	323.104		-1.24828e-10	-1.20967		iminometyl radical	-0.0423663	-0.0137754	0.0285909		0.680991	0.696349
cyanic acid		1	0	0	1	1	1	0	0	0	0	0	0	6	-167.79	-168.373	-168.401	-168.4	-168.402	0	-167.79	-168.527	-168.556	-168.556	-168.558		cyanic acid	242.247	379.39	392.068	391.166	392.438		242.247	381.034	394	393.138	394.431		3.72771e-05	-1.64353		cyanic acid	-0.901176	-0.861743	0.0394326		1.27149	1.29293
isofulminic acid		1	0	0	1	1	1	0	0	0	0	0	0	6	-167.695	-168.278	-168.307	-168.307	-168.309	0	-167.695	-168.432	-168.462	-168.462	-168.464		isofulminic acid	182.464	320.083	333.156	332.39	333.607		182.464	321.447	334.82	334.089	335.332		3.47608e-05	-1.36365		isofulminic acid	-0.765526	-0.73062	0.034906		1.21686	1.24286
isocyanic acid		1	0	0	1	1	1	0	0	0	0	0	0	6	-167.83	-168.409	-168.439	-168.439	-168.441	0	-167.83	-168.564	-168.594	-168.594	-168.596		isocyanic acid	266.946	402.201	415.891	415.145	416.333		266.946	403.973	417.93	417.225	418.446		3.35052e-05	-1.77141		isocyanic acid	-0.746348	-0.704662	0.0416867		1.18802	1.22071
formonitrile oxide		1	0	0	1	1	1	0	0	0	0	0	0	6	-167.695	-168.294	-168.327	-168.327	-168.33	0	-167.695	-168.448	-168.483	-168.483	-168.486		formonitrile oxide	182.374	329.83	346.095	344.968	346.897		182.374	331.605	348.216	347.137	349.103		3.83847e-05	-1.77549		formonitrile oxide	-1.12758	-1.07907	0.0485056		1.92888	1.96604
diazene		2	0	0	0	2	0	0	0	0	0	0	0	4	-110.029	-110.451	-110.471	-110.471	-110.472	0	-110.029	-110.554	-110.574	-110.574	-110.575		diazene	142.71	265.424	274.68	274.234	275.091		142.71	266.082	275.606	275.203	276.073		2.77133e-05	-0.658609		diazene	-0.446604	-0.402783	0.0438213		0.857696	0.869432
hydrogen azide		1	0	0	0	3	0	0	0	0	0	0	0	6	-163.903	-164.509	-164.544	-164.544	-164.547	0	-163.903	-164.663	-164.7	-164.699	-164.703		hydrogen azide	126.006	292.801	310.232	309.176	311.332		126.006	294.109	311.96	310.976	313.17		4.45406e-05	-1.30816		hydrogen azide	-1.056	-0.984671	0.0713292		2.15658	2.19404
hydrogen isocyanide		1	0	0	1	1	0	0	0	0	0	0	0	4	-92.8925	-93.2362	-93.2538	-93.2539	-93.255	0	-92.8925	-93.3366	-93.355	-93.3551	-93.3563		hydrogen isocyanide	188.395	277.541	285.753	285.342	286.008		188.395	278.727	287.113	286.73	287.412		2.17882e-05	-1.18635		hydrogen isocyanide	-0.410176	-0.383384	0.0267921		0.66547	0.681914
nitrous acid		1	0	0	0	1	2	0	0	0	0	0	0	6	-204.722	-205.408	-205.441	-205.441	-205.444	0	-204.722	-205.566	-205.6	-205.601	-205.603		nitrous acid	123.861	279.436	294.868	294.303	295.962		123.861	279.97	295.777	295.266	296.959		4.36565e-05	-0.534225		nitrous acid	-0.564928	-0.511311	0.0536173		1.65969	1.69275
nitrous acid		1	0	0	0	1	2	0	0	0	0	0	0	6	-204.723	-205.409	-205.442	-205.441	-205.444	0	-204.723	-205.566	-205.601	-205.601	-205.603		nitrous acid	124.682	279.565	294.966	294.334	295.959		124.682	280.097	295.864	295.287	296.944		4.31733e-05	-0.532361		nitrous acid	-0.63212	-0.577614	0.054506		1.6247	1.65685
chloramine		2	0	0	0	1	0	0	0	0	0	0	1	12	-515.11	-515.547	-515.565	-515.566	-515.567	2	-515.11	-515.897	-515.918	-515.918	-515.919		chloramine	140.623	228.309	234.334	234.024	234.506		140.623	228.785	235.074	234.773	235.272		1.17884e-05	-0.475282		chloramine	-0.3107	-0.30084	0.00986018		0.482688	0.499269
hydrotrioxy radical		1	0	0	0	0	3	0	0	0	0	0	0	6	-225.016	-225.742	-225.778	-225.779	-225.784	0	-225.016	-225.902	-225.939	-225.94	-225.945		hydrotrioxy radical	50.2619	200.412	217.099	217.207	219.799		50.2619	200.531	217.626	217.819	220.454		0	-0.119621		hydrotrioxy radical	0.107864	0.192798	0.084934		2.59235	2.63539
hydrotrioxy radical		1	0	0	0	0	3	0	0	0	0	0	0	6	-225.022	-225.744	-225.778	-225.779	-225.783	0	err	err	err	err	err		hydrotrioxy radical	54.3877	201.662	217.208	217.25	219.47		#VALUE!	#VALUE!	#VALUE!	#VALUE!	#VALUE!		#VALUE!	#VALUE!		hydrotrioxy radical	0.0421028				2.22058
fluoromethane		3	0	0	1	0	0	1	0	0	0	0	0	4	-139.094	-139.547	-139.56	-139.56	-139.561	0	-139.094	-139.652	-139.666	-139.666	-139.667		fluoromethane	312.348	405.069	409.781	409.566	409.768		312.348	406.044	410.832	410.627	410.833		1.12975e-05	-0.974682		fluoromethane	-0.214485	-0.205132	0.00935356		0.202298	0.206035
difluoromethane		2	0	0	1	0	0	2	0	0	0	0	0	6	-237.995	-238.686	-238.708	-238.708	-238.709	0	-237.995	-238.847	-238.87	-238.87	-238.87		difluoromethane	309.083	416.258	423.466	423.074	423.426		309.082	417.243	424.588	424.207	424.571		1.83946e-05	-0.985355		difluoromethane	-0.391742	-0.38126	0.010482		0.352645	0.363843
tetrafluoromethane		0	0	0	1	0	0	4	0	0	0	0	0	10	-435.817	-436.987	-437.024	-437.024	missing	0	-435.817	-437.259	-437.298	-437.298	costly		tetrafluoromethane	315.247	451.626	463.964	463.159	#VALUE!		315.247	452.716	465.309	464.524	#VALUE!		-2.17585e-09	-1.0897		tetrafluoromethane	-0.805521	-0.785195	0.0203257
fluorosilane		3	0	0	0	0	0	1	0	1	0	0	0	12	-390.23	-390.635	-390.646	-390.646	-390.647	2	-390.23	-390.976	-390.99	-390.99	-390.991		fluorosilane	293.605	365.555	368.335	368.044	368.185		293.605	365.25	368.006	367.774	367.889		7.10959e-06	0.30541		fluorosilane	-0.291214	-0.231944	0.0592706		0.140816	0.114397
tetrafluorosilane		0	0	0	0	0	0	4	0	1	0	0	0	18	-687.159	-688.287	-688.319	-688.319	error	2	-687.159	-688.795	-688.832	-688.832	costly		tetrafluorosilane	426.654	544.71	553.941	553.019	#VALUE!		426.654	544.537	553.935	553.091	#VALUE!		3.53134e-09	0.173713		tetrafluorosilane	-0.922601	-0.843981	0.07862
fluoroethylene		3	0	0	2	0	0	1	0	0	0	0	0	6	-176.954	-177.551	-177.574	-177.575	-177.576	0	-176.954	-177.706	-177.73	-177.73	-177.731		fluoroethylene	417.572	546.262	555.659	555.177	555.774		417.572	548.182	557.741	557.284	557.892		-8.11497e-10	-1.91996		fluoroethylene	-0.482106	-0.456941	0.0251651		0.596583	0.608334
fluoroethane		5	0	0	2	0	0	1	0	0	0	0	0	6	-178.15	-178.783	-178.804	-178.805	-178.805	0	-178.15	-178.938	-178.96	-178.96	costly		fluoroethane	540.636	692.041	700.087	699.686	700.041		540.636	694.006	702.163	701.777	#VALUE!		1.06115e-09	-1.96526		fluoroethane	-0.401787	-0.386274	0.0155131		0.355413
difluoroacetylene		0	0	0	2	0	0	2	0	0	0	0	0	8	-274.568	-275.373	-275.405	-275.405	-275.407	0	-274.568	-275.583	-275.617	-275.617	R		difluoroacetylene	234.392	357.32	370.293	369.408	370.503		234.391	359.525	372.774	371.92	#VALUE!		3.80243e-05	-2.20495		difluoroacetylene	-0.885128	-0.853867	0.0312604		1.09543
fluoroacetylene		1	0	0	2	0	0	1	0	0	0	0	0	6	-175.713	-176.277	-176.301	-176.301	-176.303	0	-175.713	-176.431	-176.457	-176.457	-176.459		fluoroacetylene	266.429	373.634	384.071	383.339	384.245		266.429	375.639	386.278	385.574	386.497		2.94658e-05	-2.00539		fluoroacetylene	-0.73245	-0.704024	0.028426		0.906281	0.922526
formylfluoride		1	0	0	1	0	1	1	0	0	0	0	0	6	-212.833	-213.481	-213.506	-213.506	-213.507	0	-212.833	-213.639	-213.666	-213.666	-213.667		formylfluoride	265.89	379.522	389.833	389.271	390.037		265.89	380.673	391.196	390.657	391.444		2.80853e-05	-1.15158		formylfluoride	-0.561467	-0.538453	0.0230135		0.765899	0.787195
carbonyl fluoride		0	0	0	1	0	1	2	0	0	0	0	0	8	-311.739	-312.625	-312.658	-312.658	-312.66	0	-311.739	-312.84	-312.874	-312.874	costly		carbonyl fluoride	265.996	393.604	406.297	405.511	406.406		265.996	394.897	407.856	407.098	#VALUE!		3.61086e-05	-1.29317		carbonyl fluoride	-0.786028	-0.757017	0.0290103		0.894737
methylene		2	0	0	1	0	0	0	0	0	0	0	0	2	-38.8922	-39.0549	-39.0597	-39.0605	-39.0607	0	-38.8922	-39.1032	-39.1084	-39.1093	-39.1095		methylene	126.111	172.863	174.557	174.773	174.869		126.111	173.157	174.916	175.159	175.255		4.0933e-06	-0.294568		methylene	0.21636	0.243373	0.0270124		0.0955156	0.0957485
propane		8	0	0	3	0	0	0	0	0	0	0	0	6	-118.307	-118.885	-118.906	-118.907	-118.907	0	-118.307	-119.034	-119.055	-119.056	costly		propane	774.34	971.066	980.154	979.684	980.072		774.34	973.993	983.163	982.716	#VALUE!		-2.06887e-09	-2.92625		propane	-0.469619	-0.446957	0.022661		0.388332
propene		6	0	0	3	0	0	0	0	0	0	0	0	6	-117.116	-117.655	-117.678	-117.678	-117.679	0	-117.116	-117.803	-117.827	-117.827	-117.828		propene	654.068	826.362	836.528	835.961	836.574		654.068	829.21	839.503	838.967	839.584		-2.07785e-09	-2.84848		propene	-0.566228	-0.535247	0.0309816		0.612154	0.61625
propyne		4	0	0	3	0	0	0	0	0	0	0	0	6	-115.908	-116.41	-116.434	-116.434	-116.436	0	-115.908	-116.559	-116.584	-116.584	costly		propyne	523.46	672.582	683.597	682.798	683.694		523.46	675.469	686.641	685.875	#VALUE!		-1.87242e-10	-2.88704		propyne	-0.799304	-0.766172	0.0331319		0.896811
allene		4	0	0	3	0	0	0	0	0	0	0	0	6	-115.906	-116.408	-116.432	-116.432	-116.434	0	-115.906	-116.556	-116.581	-116.582	costly		allene	521.685	670.885	682.184	681.554	682.376		521.685	673.702	685.176	684.583	#VALUE!		-1.87356e-10	-2.81777		allene	-0.63078	-0.592561	0.0382188		0.822476
diborane		6	0	2	0	0	0	0	0	0	0	0	0	4	-52.8346	-53.1273	-53.1364	-53.1373	-53.1375	0	-52.8346	-53.2214	-53.231	-53.2319	-53.2322		diborane	484.179	585.967	589.986	590.025	590.175		484.179	588.002	591.918	591.967	592.126		6.24141e-11	-2.03495		diborane	0.0384447	0.0492104	0.0107657		0.150614	0.158308
difluoroborane		1	0	1	0	0	0	2	0	0	0	0	0	6	-224.355	-224.97	-224.989	-224.989	-224.989	0	-224.355	-225.129	-225.148	-225.148	-225.149		difluoroborane	320.928	394.998	400.819	400.431	400.735		320.928	396.19	402.054	401.669	401.993		-1.24885e-10	-1.19189		difluoroborane	-0.388136	-0.385144	0.00299213		0.304287	0.324509
trifluoroborane		0	0	1	0	0	0	3	0	0	0	0	0	8	-323.327	-324.183	-324.208	-324.208	-324.209	0	-323.327	-324.397	-324.424	-324.424	costly		trifluoroborane	362.824	451.63	459.548	458.961	459.401		362.824	453.063	461.074	460.493	#VALUE!		-2.63644e-05	-1.43266		trifluoroborane	-0.587107	-0.580952	0.00615421		0.440679
ethane		6	0	0	2	0	0	0	0	0	0	0	0	4	-79.2596	-79.655	-79.6683	-79.6688	-79.6692	0	-79.2596	-79.7539	-79.7678	-79.7684	-79.7688		ethane	550.601	688.111	693.814	693.57	693.787		550.601	690.066	695.816	695.588	695.803		-5.35465e-11	-1.95511		ethane	-0.24428	-0.227319	0.0169614		0.217107	0.214236
methanimine radical		2	0	0	1	1	0	0	0	0	0	0	0	4	-93.4664	-93.8086	-93.8235	-93.8247	-93.8256	0	-93.4664	-93.909	-93.9246	-93.9259	-93.9268		methanimine radical	234.864	323.087	329.63	329.871	330.39		234.864	324.249	330.96	331.237	331.766		0	-1.16204		methanimine radical	0.241432	0.277273	0.035841		0.51854	0.52862
cyanogen		0	0	0	2	2	0	0	0	0	0	0	0	8	-184.649	-185.322	-185.362	-185.361	-185.365	0	-184.649	-185.523	-185.565	-185.564	-185.568		cyanogen	291.097	460.667	480.071	478.519	480.942		291.097	463.233	483.083	481.597	484.053		-1.24828e-10	-2.56625		cyanogen	-1.5524	-1.4854	0.0670067		2.42335	2.4553
aminomethyl radical		4	0	0	1	1	0	0	0	0	0	0	0	4	-94.6304	-95.0212	-95.0352	-95.0357	-95.0363	0	-94.6304	-95.1221	-95.1368	-95.1373	-95.1379		aminomethyl radical	338.017	456.729	462.727	462.535	462.849		338.017	458.249	464.354	464.177	464.496		-6.24141e-11	-1.5198		aminomethyl radical	-0.192665	-0.176862	0.0158025		0.313903	0.318582
methylamine radical		4	0	0	1	1	0	0	0	0	0	0	0	4	-94.6307	-95.0127	-95.0257	-95.0264	-95.0269	0	-94.6307	-95.1132	-95.127	-95.1277	-95.1282		methylamine radical	338.194	451.387	456.771	456.7	456.947		338.194	452.677	458.163	458.109	458.358		0	-1.2894		methylamine radical	-0.0715011	-0.054642	0.0168592		0.247065	0.249028
methylamine		5	0	0	1	1	0	0	0	0	0	0	0	4	-95.2528	-95.6774	-95.6921	-95.6924	-95.693	0	-95.2528	-95.7783	-95.7937	-95.7941	-95.7947		methylamine	414.958	554.862	561.269	560.992	561.3		414.958	556.39	562.912	562.655	562.964		-6.24141e-11	-1.52787		methylamine	-0.276725	-0.257057	0.0196678		0.307192	0.309191
carbon difluoride		0	0	0	1	0	0	2	0	0	0	0	0	6	-236.756	-237.408	-237.431	-237.432	-237.433	0	-236.756	-237.568	-237.592	-237.593	-237.594		carbon difluoride	158.671	241.206	249.81	249.522	250.092		158.671	241.673	250.451	250.185	250.776		-1.78346e-10	-0.466859		carbon difluoride	-0.288507	-0.26607	0.0224366		0.570183	0.591342
dinitrogen monohydride		1	0	0	0	2	0	0	0	0	0	0	0	4	-109.468	-109.851	-109.869	-109.87	-109.871	0	-109.468	-109.953	-109.972	-109.973	-109.974		dinitrogen monohydride	104.642	202.253	210.581	210.611	211.44		104.642	202.94	211.523	211.593	212.438		0	-0.687745		dinitrogen monohydride	0.0293337	0.0701673	0.0408336		0.829499	0.845223
trans-diazene		2	0	0	0	2	0	0	0	0	0	0	0	4	-110.038	-110.46	-110.479	-110.479	-110.48	0	-110.038	-110.562	-110.582	-110.582	-110.584		trans-diazene	148.68	270.756	279.829	279.388	280.227		148.68	271.454	280.791	280.393	281.243		0	-0.698042		trans-diazene	-0.441294	-0.397828	0.0434658		0.839044	0.849728
hydrazine		4	0	0	0	2	0	0	0	0	0	0	0	4	-111.224	-111.679	-111.696	-111.696	-111.697	0	-111.224	-111.782	-111.8	-111.8	-111.801		hydrazine	265.311	408.839	416.145	415.85	416.278		265.311	409.926	417.422	417.15	417.584		0	-1.08739		hydrazine	-0.295381	-0.271765	0.0236159		0.42771	0.434131
dioxygen fluoride		0	0	0	0	0	2	1	0	0	0	0	0	6	-248.982	-249.734	-249.774	-249.775	-249.78	0	-248.982	-249.896	-249.937	-249.938	-249.944		dioxygen fluoride	-29.5456	102.489	121.374	121.575	124.835		-29.5456	102.369	121.674	121.973	125.295		-6.24212e-11	0.119488		dioxygen fluoride	0.200391	0.298988	0.0985976		3.26087	3.32178
dioxygen difluoride		0	0	0	0	0	2	2	0	0	0	0	0	8	-348.334	-349.374	-349.425	-349.426	-349.432	0	-348.334	-349.591	-349.645	-349.645	-349.651		dioxygen difluoride	-63.5934	113.857	137.5	137.084	140.742		-63.5924	113.535	137.748	137.444	141.158		-0.00107235	0.322454		dioxygen difluoride	-0.416256	-0.304798	0.111458		3.65823	3.71432
aluminium fluoride		0	0	0	0	0	0	3	1	0	0	0	0	16	-540.6	-541.442	-541.466	-541.466	-541.467	2	-540.6	-541.89	-541.918	-541.918	costly		aluminium fluoride	316.383	405.455	412.582	411.954	412.393		316.383	404.621	411.7	411.129	#VALUE!		1.60465e-05	0.833955		aluminium fluoride	-0.628536	-0.570219	0.0583167		0.438592
disilane		6	0	0	0	0	0	0	0	2	0	0	0	20	-581.375	-581.68	-581.69	-581.691	-581.691	4	-581.375	-582.251	-582.266	-582.267	-582.268		disilane	415.922	513.962	516.514	516.476	516.615		415.922	513.539	516.039	516.075	516.165		0	0.422358		disilane	-0.0380356	0.0361983	0.0742339		0.138657	0.0897904
tetraphosphorus		0	0	0	0	0	0	0	0	0	4	0	0	40	-1363.05	-1363.66	-1363.7	-1363.7	-1363.71	8	-1363.05	-1364.82	-1364.88	-1364.87	err		tetraphosphorus	118.465	241.781	261.021	258.434	261.135		118.467	242.766	263.272	260.728	#VALUE!		-0.00183312	-0.985376		tetraphosphorus	-2.58682	-2.54406	0.0427672		2.70148
sulfur dioxide		0	0	0	0	0	2	0	0	0	0	1	0	14	-547.302	-547.96	-547.994	-547.994	-547.997	2	-547.302	-548.361	-548.398	-548.398	-548.402		sulfur dioxide	105.766	226.136	240.845	239.846	241.623		105.766	226.517	241.737	240.812	242.639		0	-0.380967		sulfur dioxide	-0.999031	-0.925525	0.073506		1.77762	1.8273
sulfur trioxide		0	0	0	0	0	3	0	0	0	0	1	0	16	-622.166	-623.054	-623.098	-623.098	-623.101	2	-622.166	-623.508	-623.556	-623.556	err		sulfur trioxide	138.81	301.384	320.139	318.804	320.747		138.81	301.839	321.236	320.004	#VALUE!		6.34675e-05	-0.45543		sulfur trioxide	-1.3343	-1.2324	0.1019		1.94249
carbon oxide sulfide		0	0	0	1	0	1	0	0	0	0	1	0	14	-510.342	-510.896	-510.928	-510.928	-510.931	2	-510.342	-511.293	-511.328	-511.328	-511.331		carbon oxide sulfide	206.42	308.296	322.077	321.229	322.642		206.42	309.597	323.756	322.938	324.417		-7.13385e-11	-1.30095		carbon oxide sulfide	-0.848067	-0.818369	0.0296972		1.41273	1.47945
carbon disulfide		0	0	0	1	0	0	0	0	0	0	2	0	22	-832.971	-833.482	-833.517	-833.518	-833.521	4	-832.971	-834.119	-834.16	-834.16	err		carbon disulfide	163.513	251.235	266.19	265.19	266.989		163.513	252.293	267.838	266.845	#VALUE!		-7.13385e-11	-1.05802		carbon disulfide	-0.999854	-0.993293	0.00656084		1.79951
disulfur oxide		0	0	0	0	0	1	0	0	0	0	2	0	22	-869.942	-870.552	-870.59	-870.59	-870.594	4	-869.942	-871.193	-871.237	-871.237	-871.241		disulfur oxide	69.556	173.39	189.002	188.006	190.209		69.556	173.58	189.944	189.008	191.329		3.53188e-05	-0.190412		disulfur oxide	-0.995487	-0.935492	0.0599957		2.20235	2.3208
trisulfur		0	0	0	0	0	0	0	0	0	0	3	0	30	-1192.61	-1193.17	-1193.21	-1193.21	-1193.21	6	-1192.61	-1194.05	-1194.09	-1194.1	err		trisulfur	48.7444	134.054	149.737	148.77	151.305		48.7443	134.006	150.703	149.783	#VALUE!		2.35191e-05	0.0485572		trisulfur	-0.966626	-0.919672	0.0469548		2.53496
tetrasulfur		0	0	0	0	0	0	0	0	0	0	4	0	40	-1590.13	-1590.89	-1590.95	-1590.95	-1590.96	8	-1590.13	-1592.07	-1592.14	-1592.14	err		tetrasulfur	55.6681	181.484	207.737	205.562	210.778		55.6673	181.397	209.024	206.975	#VALUE!		0.000815769	0.0872403		tetrasulfur	-2.17418	-2.0489	0.125275		5.21576
carbon dichloride		0	0	0	1	0	0	0	0	0	0	0	2	22	-956.809	-957.368	-957.397	-957.399	-957.4	4	-956.809	-958.014	-958.048	-958.049	-958.052		carbon dichloride	91.7931	156.267	166.1	165.784	166.759		91.7931	156.647	166.929	166.596	167.653		-1.28412e-09	-0.380298		carbon dichloride	-0.31581	-0.333275	-0.0174643		0.975083	1.05705
aluminium chloride		0	0	0	0	0	0	0	1	0	0	0	3	40	-1620.72	-1621.4	-1621.43	-1621.43	error	8	-1620.72	-1622.58	-1622.62	-1622.62	err		aluminium chloride	243.028	291.409	297.871	297.175	#VALUE!		243.028	291.03	297.635	296.938	#VALUE!		-2.43025e-06	0.37903		aluminium chloride	-0.695735	-0.696143	-0.000408115
cyanogen chloride		0	0	0	1	1	0	0	0	0	0	0	1	14	-551.833	-552.378	-552.407	-552.407	-552.41	2	-551.833	-552.777	-552.81	-552.81	-552.812		cyanogen chloride	159.716	260.125	271.863	270.927	272.272		159.716	261.497	273.593	272.684	274.062		-6.77716e-10	-1.37192		cyanogen chloride	-0.936078	-0.909963	0.0261149		1.34489	1.37802
chlorine dioxide		0	0	0	0	0	2	0	0	0	0	0	1	14	-609.078	-609.768	-609.804	-609.804	-609.808	2	-609.078	-610.173	-610.213	-610.213	-610.216		chlorine dioxide	-19.6789	93.9887	109.046	108.291	110.262		-19.6789	94.1473	109.694	108.994	111.019		-6.06384e-10	-0.158633		chlorine dioxide	-0.755226	-0.699457	0.0557691		1.97068	2.02531
dioxygen chloride		0	0	0	0	0	2	0	0	0	0	0	1	14	-609.077	-609.771	-609.812	-609.814	-609.819	2	-609.077	-610.175	-610.22	-610.222	-610.228		dioxygen chloride	-20.3557	95.8173	113.878	114.302	117.746		-20.3557	95.5181	114.172	114.752	118.321		-1.24844e-09	0.299187		dioxygen chloride	0.424331	0.579863	0.155532		3.44321	3.56895
dichlorine monoxide		0	0	0	0	0	1	0	0	0	0	0	2	22	-993.781	-994.441	-994.472	-994.472	-994.475	4	-993.781	-995.092	-995.128	-995.128	-995.131		dichlorine monoxide	-1.38113	80.2096	90.2071	89.5156	90.7427		-1.38113	80.1836	90.7074	90.0427	91.3169		-1.85483e-09	0.025994		dichlorine monoxide	-0.691557	-0.66471	0.0268469		1.22712	1.27419
boron nitride		0	0	1	0	1	0	0	0	0	0	0	0	4	-79.0148	-79.257	-79.2702	-79.2717	-79.2729	0	-79.0148	-79.3541	-79.368	-79.3696	-79.3708		boron nitride	51.3888	91.1786	97.124	97.6175	98.3312		51.3888	91.8878	97.9234	98.4327	99.1813		0	-0.70925		boron nitride	0.493469	0.509268	0.015799		0.71376	0.748589
fluoromethylidyne		0	0	0	1	0	0	1	0	0	0	0	0	4	-137.225	-137.598	-137.611	-137.612	-137.612	0	-137.225	-137.702	-137.716	-137.717	-137.717		fluoromethylidyne	80.3379	123.135	127.851	127.797	128.082		80.3379	123.432	128.239	128.194	128.492		-1.24842e-10	-0.297023		fluoromethylidyne	-0.0537981	-0.0450831	0.00871507		0.284197	0.297493
vinylidene		2	0	0	2	0	0	0	0	0	0	0	0	4	-76.7939	-77.1027	-77.117	-77.1178	-77.1186	0	-76.7939	-77.2006	-77.2157	-77.2165	-77.2173		vinylidene	257.888	341.058	347.405	347.312	347.776		257.888	342.41	348.876	348.806	349.279		-1.24828e-10	-1.35167		vinylidene	-0.093245	-0.0703071	0.0229379		0.464149	0.473296
vinyl radical		3	0	0	2	0	0	0	0	0	0	0	0	4	-77.4202	-77.7369	-77.7506	-77.7518	-77.7526	0	-77.4202	-77.8353	-77.8497	-77.851	-77.8518		vinyl radical	337.303	425.388	431.362	431.54	431.958		337.303	427.053	433.115	433.324	433.748		0	-1.66496		vinyl radical	0.178821	0.209409	0.0305875		0.417609	0.423598
ethene		4	0	0	2	0	0	0	0	0	0	0	0	4	-78.0637	-78.4207	-78.4356	-78.436	-78.4368	0	-78.0637	-78.5193	-78.535	-78.5355	-78.5362		ethene	427.43	540.83	547.591	547.263	547.681		427.43	542.66	549.517	549.213	549.634		-1.24828e-10	-1.83009		ethene	-0.328454	-0.303377	0.0250773		0.417902	0.420503
methanimine		3	0	0	1	1	0	0	0	0	0	0	0	4	-94.0671	-94.4547	-94.4715	-94.4717	-94.4727	0	-94.0671	-94.5553	-94.5729	-94.5731	-94.5741		methanimine	298.202	414.893	422.628	422.239	422.821		298.202	416.196	424.103	423.743	424.334		-6.24141e-11	-1.30286		methanimine	-0.389113	-0.35991	0.0292028		0.582706	0.590647
formyl radical		1	0	0	1	0	1	0	0	0	0	0	0	4	-113.293	-113.67	-113.688	-113.688	-113.689	0	-113.293	-113.773	-113.791	-113.791	-113.793		formyl radical	181.645	261.347	268.995	268.726	269.394		181.645	262.265	270.064	269.81	270.495		-6.24141e-11	-0.918281		formyl radical	-0.269507	-0.254196	0.0153114		0.667897	0.685382
formaldehyde		2	0	0	1	0	1	0	0	0	0	0	0	4	-113.912	-114.319	-114.336	-114.336	-114.337	0	-113.912	-114.422	-114.439	-114.439	-114.441		formaldehyde	256.429	354.634	361.962	361.572	362.16		256.429	355.679	363.166	362.794	363.394		-6.24141e-11	-1.04502		formaldehyde	-0.390039	-0.37217	0.0178688		0.588037	0.600043
carbon dioxide		0	0	0	1	0	2	0	0	0	0	0	0	6	-187.708	-188.307	-188.336	-188.336	-188.338	0	-187.708	-188.464	-188.494	-188.494	-188.496		carbon dioxide	246.278	363.029	376.181	375.359	376.536		246.278	364.456	377.864	377.078	378.288		-5.34897e-11	-1.42741		carbon dioxide	-0.821807	-0.785551	0.0362557		1.17659	1.20919
nitrosyl hydride		1	0	0	0	1	1	0	0	0	0	0	0	4	-129.837	-130.282	-130.303	-130.303	-130.304	0	-129.837	-130.387	-130.408	-130.408	-130.41		nitrosyl hydride	77.8542	184.42	193.704	193.277	194.31		77.8542	184.792	194.343	193.96	195.008		0	-0.37216		nitrosyl hydride	-0.426505	-0.383308	0.0431968		1.03267	1.04749
nitrogen dioxide		0	0	0	0	1	2	0	0	0	0	0	0	6	-204.11	-204.773	-204.81	-204.81	-204.814	0	-204.11	-204.931	-204.969	-204.969	-204.973		nitrogen dioxide	53.8894	194.644	212.364	211.755	213.892		53.8894	195.283	213.375	212.831	215.017		0	-0.639537		nitrogen dioxide	-0.608818	-0.543577	0.0652411		2.13736	2.18614
nitrous oxide		0	0	0	0	2	1	0	0	0	0	0	0	6	-183.75	-184.38	-184.416	-184.415	-184.419	0	-183.75	-184.536	-184.573	-184.572	-184.576		nitrous oxide	85.7477	236.436	254.226	252.989	255.26		85.7477	237.454	255.662	254.491	256.803		0	-1.01758		nitrous oxide	-1.23706	-1.1702	0.0668631		2.27091	2.31176
ozone		0	0	0	0	0	3	0	0	0	0	0	0	6	-224.343	-225.096	-225.144	-225.143	-225.151	0	-224.343	-225.256	-225.305	-225.304	-225.312		ozone	-58.3163	108.666	132.857	131.839	136.246		-58.3163	108.58	133.253	132.362	136.838		0	0.0853		ozone	-1.01821	-0.891033	0.127176		4.40677	4.4765
hydroperoxy radical		1	0	0	0	0	2	0	0	0	0	0	0	4	-150.237	-150.701	-150.718	-150.719	-150.72	0	-150.237	-150.807	-150.826	-150.826	-150.828		hydroperoxy radical	71.1463	158.18	165.297	165.275	165.972		71.1463	158.421	165.729	165.73	166.44		0	-0.240785		hydroperoxy radical	-0.0215589	0.000662101	0.022221		0.697011	0.71048
hydrogen peroxide		2	0	0	0	0	2	0	0	0	0	0	0	4	-150.836	-151.343	-151.362	-151.362	-151.363	0	-150.836	-151.45	-151.47	-151.47	-151.471		hydrogen peroxide	133.355	247.716	255.635	255.238	255.986		133.355	248.065	256.192	255.819	256.578		0	-0.349675		hydrogen peroxide	-0.396813	-0.372216	0.024597		0.747991	0.758585
difluorine monoxide		0	0	0	0	0	1	2	0	0	0	0	0	6	-273.559	-274.334	-274.364	-274.364	-274.367	0	-273.559	-274.498	-274.53	-274.53	-274.532		difluorine monoxide	-40.42	72.4804	84.9481	84.5589	86.0327		-40.42	72.2553	85.0802	84.7387	86.2326		-1.24842e-10	0.225027		difluorine monoxide	-0.389223	-0.341559	0.0476637		1.47381	1.49397
hypochlorous acid		1	0	0	0	0	1	0	0	0	0	0	1	12	-534.921	-535.383	-535.401	-535.402	-535.403	2	-534.921	-535.735	-535.756	-535.756	-535.758		hypochlorous acid	77.71	149.967	155.964	155.607	156.205		77.71	150.146	156.421	156.077	156.693		-1.24845e-09	-0.179071		hypochlorous acid	-0.357194	-0.343644	0.0135498		0.597331	0.616038
hydrogen disulfide radical		1	0	0	0	0	0	0	0	0	0	2	0	20	-795.673	-796.037	-796.055	-796.056	-796.057	4	-795.673	-796.624	-796.647	-796.649	-796.65		hydrogen disulfide radical	96.8486	147.573	152.883	152.743	153.315		96.8486	147.779	153.484	153.343	153.959		0	-0.206108		hydrogen disulfide radical	-0.140214	-0.140124	9.04353e-05		0.572358	0.615645
diboron		0	0	2	0	0	0	0	0	0	0	0	0	4	-49.092	-49.2802	-49.2975	-49.2989	-49.3007	0	-49.092	-49.3716	-49.3898	-49.3913	-49.3933		diboron	17.4388	53.6747	62.8474	63.1862	64.3527		17.4388	54.025	63.3756	63.7511	65.0049		0	-0.350287		diboron	0.338822	0.375411	0.0365892		1.16654	1.25389
boron monohydride		1	0	1	0	0	0	0	0	0	0	0	0	2	-25.13	-25.2279	-25.2299	-25.2304	-25.2304	0	-25.13	-25.2734	-25.2759	-25.2763	-25.2764		boron monohydride	61.5358	82.0383	82.483	82.4924	82.5342		61.5358	82.1197	82.6093	82.6284	82.6758		0	-0.0814556		boron monohydride	0.00940623	0.0190555	0.00964926		0.0418452	0.0474293
borane		3	0	1	0	0	0	0	0	0	0	0	0	2	-26.4001	-26.5321	-26.5345	-26.535	-26.535	0	-26.4001	-26.5787	-26.5814	-26.5818	-26.5819		borane	231.27	273.156	273.873	273.871	273.896		231.27	273.91	274.559	274.561	274.587		0	-0.754752		borane	-0.00131976	0.00219508	0.00351483		0.0248096	0.0265933
boron nitride		0	0	1	0	1	0	0	0	0	0	0	0	4	-78.9062	-79.2369	-79.2711	-79.2679	-79.2728	0	-78.9062	-79.3337	-79.3691	-79.366	-79.3711		boron nitride	-16.7349	78.5812	97.7163	95.2166	98.2657		-16.7349	79.072	98.5619	96.18	99.3528		0	-0.490791		boron nitride	-2.49967	-2.38194	0.117724		3.04904	3.17278
boron monofluoride		0	0	1	0	0	0	1	0	0	0	0	0	4	-124.156	-124.497	-124.508	-124.508	-124.509	0	-124.156	-124.599	-124.611	-124.611	-124.612		boron monofluoride	137.22	174.301	178.195	177.957	178.227		137.22	174.797	178.743	178.516	178.802		-6.24425e-11	-0.495731		boron monofluoride	-0.237722	-0.226707	0.0110146		0.269262	0.285731
imidogen radical		1	0	0	0	1	0	0	0	0	0	0	0	2	-54.9811	-55.1373	-55.1411	-55.1415	-55.1416	0	-54.9811	-55.1881	-55.1922	-55.1926	-55.1928		imidogen radical	50.5226	77.2518	78.1694	78.2444	78.28		50.5226	77.3732	78.3282	78.4073	78.4433		-6.24283e-11	-0.121438		imidogen radical	0.0750068	0.0790952	0.00408833		0.0356519	0.0360508
amino radical		2	0	0	0	1	0	0	0	0	0	0	0	2	-55.5857	-55.7867	-55.7923	-55.7927	-55.7929	0	-55.5857	-55.8378	-55.8438	-55.8442	-55.8444		amino radical	116.246	171.13	173.168	173.221	173.316		116.246	171.454	173.554	173.616	173.712		0	-0.324402		amino radical	0.0529996	0.0619138	0.00891421		0.095189	0.0962329
hydrogen cyanide		1	0	0	1	1	0	0	0	0	0	0	0	4	-92.9083	-93.2598	-93.278	-93.2778	-93.2794	0	-92.9083	-93.3602	-93.3793	-93.3792	-93.3808		hydrogen cyanide	198.304	292.311	300.937	300.323	301.284		198.304	293.556	302.391	301.807	302.781		-6.24141e-11	-1.24534		hydrogen cyanide	-0.613908	-0.583402	0.0305057		0.960982	0.973533
hypofluorous acid		1	0	0	0	0	1	1	0	0	0	0	0	4	-174.804	-175.323	-175.341	-175.341	-175.343	0	-174.804	-175.432	-175.451	-175.451	-175.453		hypofluorous acid	54.5735	142.406	149.662	149.375	150.118		54.5735	142.488	149.948	149.688	150.441		-6.24212e-11	-0.0824682		hypofluorous acid	-0.287637	-0.259906	0.0277307		0.74307	0.753058
aluminum hydride		1	0	0	0	0	0	0	1	0	0	0	0	10	-242.462	-242.544	-242.545	-242.545	-242.545	2	-242.462	-242.825	-242.83	-242.83	-242.83		aluminum hydride	52.2985	71.1733	71.3322	71.2708	71.3003		52.2985	70.8968	71.1528	71.1141	71.1859		0	0.276503		aluminum hydride	-0.0613536	-0.0387327	0.022621		0.0295074	0.0718854
aluminum trihydride		3	0	0	0	0	0	0	1	0	0	0	0	10	-243.645	-243.759	-243.76	-243.761	-243.761	2	-243.645	-244.04	-244.044	-244.044	-244.045		aluminum trihydride	167.374	206.491	206.721	206.684	206.707		167.374	205.759	205.763	205.769	205.813		-6.24226e-10	0.732601		aluminum trihydride	-0.0372076	0.00620859	0.0434162		0.023055	0.0432089
aluminum monofluoride		0	0	0	0	0	0	1	1	0	0	0	0	12	-341.472	-341.797	-341.807	-341.807	-341.807	2	-341.472	-342.135	-342.148	-342.148	-342.149		aluminum monofluoride	117.705	153.537	156.492	156.16	156.37		117.705	153.586	156.631	156.343	156.605		-7.13385e-11	-0.0490441		aluminum monofluoride	-0.331661	-0.288648	0.0430127		0.209965	0.262531
aluminum monochloride		0	0	0	0	0	0	0	1	0	0	0	1	20	-701.512	-701.782	-701.793	-701.794	-701.794	4	-701.512	-702.363	-702.379	-702.38	-702.381		aluminum monochloride	92.2584	114.142	116.819	116.524	116.793		92.2584	114.273	117.11	116.829	117.173		-1.24845e-09	-0.130162		aluminum monochloride	-0.294981	-0.281339	0.0136421		0.268104	0.344152
silicon hydride		1	0	0	0	0	0	0	0	1	0	0	0	10	-289.44	-289.543	-289.546	-289.547	-289.547	2	-289.44	-289.829	-289.835	-289.835	-289.835		silicon hydride	52.2538	70.2662	70.5759	70.6017	70.6128		52.2538	70.1612	70.5447	70.5887	70.5917		0	0.10498		silicon hydride	0.0257165	0.0439595	0.018243		0.0111547	0.00308348
silane		4	0	0	0	0	0	0	0	1	0	0	0	10	-291.263	-291.43	-291.433	-291.434	-291.434	2	-291.263	-291.715	-291.721	-291.722	-291.722		silane	255.369	313.198	313.931	313.911	313.931		255.369	312.886	313.552	313.581	313.565		0	0.312452		silane	-0.0198171	0.0284299	0.048247		0.0200011	-0.0154917
silicon monoxide		0	0	0	0	0	1	0	0	1	0	0	0	12	-363.842	-364.184	-364.202	-364.203	-364.204	2	-363.842	-364.524	-364.545	-364.545	-364.547		silicon monoxide	109.066	174.852	182.742	182.205	183.228		109.066	175.149	183.306	182.819	183.87		-6.42061e-10	-0.297081		silicon monoxide	-0.537174	-0.487691	0.0494831		1.02263	1.05111
silicon fluoride		0	0	0	0	0	0	1	0	1	0	0	0	12	-388.417	-388.763	-388.774	-388.775	-388.775	2	-388.417	-389.105	-389.119	-389.12	-389.12		silicon fluoride	97.4142	131.724	134.874	134.612	134.82		97.4142	131.867	135.106	134.883	135.094		-7.13385e-11	-0.143521		silicon fluoride	-0.262103	-0.222704	0.039399		0.208307	0.211031
carbon sulfide		0	0	0	1	0	0	0	0	0	0	1	0	12	-435.355	-435.676	-435.698	-435.699	-435.7	2	-435.355	-436.019	-436.043	-436.044	-436.046		carbon sulfide	96.3655	154.263	163.558	163.126	164.125		96.3655	154.67	164.383	163.936	165.01		5.70722e-10	-0.40732		carbon sulfide	-0.432339	-0.447035	-0.0146959		0.999087	1.07448
dihydrogen		2	0	0	0	0	0	0	0	0	0	0	0	0	-1.13295	-1.13295	-1.13295	-1.13295	-1.13295	0	-1.13295	-1.13295	-1.13295	-1.13295	-1.13295		dihydrogen	83.663	83.663	83.663	83.663	83.663		83.663	83.663	83.663	83.663	83.663		0	0		dihydrogen	0	0	0		0	0
hydroxyl radical		1	0	0	0	0	1	0	0	0	0	0	0	2	-75.4191	-75.6342	-75.6394	-75.6397	-75.6399	0	-75.4191	-75.6876	-75.6931	-75.6934	-75.6936		hydroxyl radical	67.4183	100.408	101.75	101.75	101.828		67.4183	100.56	101.94	101.942	102.022		0	-0.152254		hydroxyl radical	-4.71611e-05	0.00206019	0.00210735		0.0778523	0.0802873
hydrogen fluoride		1	0	0	0	0	0	1	0	0	0	0	0	2	-100.058	-100.335	-100.341	-100.341	-100.342	0	-100.058	-100.391	-100.398	-100.398	-100.398		hydrogen fluoride	95.6496	133.855	135.562	135.464	135.574		95.6496	134.036	135.777	135.678	135.793		-6.24283e-11	-0.180981		hydrogen fluoride	-0.0977094	-0.0984458	-0.000736325		0.109791	0.114201
water		2	0	0	0	0	1	0	0	0	0	0	0	2	-76.0567	-76.3242	-76.3319	-76.332	-76.3323	0	-76.0567	-76.378	-76.386	-76.3861	-76.3865		water	153.891	219.75	222.646	222.51	222.699		153.891	220.129	223.083	222.952	223.146		-6.24141e-11	-0.378992		water	-0.136472	-0.131071	0.00540092		0.188876	0.193488
methylidyne		1	0	0	1	0	0	0	0	0	0	0	0	2	-38.2813	-38.4068	-38.4101	-38.4107	-38.4108	0	-38.2813	-38.4548	-38.4585	-38.4591	-38.4592		methylidyne	56.3945	79.7993	80.5623	80.6729	80.6989		56.3945	79.9081	80.7119	80.8317	80.8573		0	-0.108783		methylidyne	0.110592	0.119789	0.00919722		0.0259683	0.0255245
methylene ($^3B_1$)		2	0	0	1	0	0	0	0	0	0	0	0	2	-38.9376	-39.0729	-39.0762	-39.0767	-39.0768	0	-38.9376	-39.1217	-39.1254	-39.1258	-39.1259		methylene ($^3B_1$)	154.596	184.158	184.956	184.969	184.991		154.596	184.779	185.553	185.568	185.587		-6.24141e-11	-0.621378		methylene ($^3B_1$)	0.0133259	0.0151714	0.00184545		0.0219403	0.0188191
methyl radical		3	0	0	1	0	0	0	0	0	0	0	0	2	-39.5773	-39.7533	-39.7579	-39.7584	-39.7585	0	-39.5773	-39.8025	-39.8074	-39.8079	-39.808		methyl radical	242.384	297.494	299.094	299.097	299.142		242.384	298.326	299.924	299.933	299.975		-1.24828e-10	-0.83161		methyl radical	0.00260988	0.00851812	0.00590823		0.0451793	0.0422456
methane		4	0	0	1	0	0	0	0	0	0	0	0	2	-40.2132	-40.4277	-40.4338	-40.4342	-40.4344	0	-40.2132	-40.4772	-40.4836	-40.484	-40.4842		methane	327.745	407.049	409.589	409.545	409.611		327.745	408.05	410.601	410.568	410.631		-6.24141e-11	-1.00108		methane	-0.0441369	-0.033397	0.0107399		0.0667125	0.0631972
ethynyl radical		1	0	0	2	0	0	0	0	0	0	0	0	4	-76.1781	-76.4542	-76.4691	-76.4706	-76.4718	0	-76.1781	-76.5523	-76.5681	-76.5696	-76.5709		ethynyl radical	185.116	247.726	254.495	254.837	255.56		185.116	249.216	256.136	256.52	257.256		-1.24828e-10	-1.49		ethynyl radical	0.341804	0.384733	0.0429292		0.723207	0.735999
acetylene		2	0	0	2	0	0	0	0	0	0	0	0	4	-76.8495	-77.1715	-77.188	-77.1881	-77.1893	0	-76.8495	-77.2701	-77.2875	-77.2876	-77.2888		acetylene	292.791	384.212	391.984	391.419	392.132		292.791	386.033	393.937	393.397	394.118		-6.24141e-11	-1.82095		acetylene	-0.564816	-0.539622	0.0251935		0.712939	0.721469
ammonia		3	0	0	0	1	0	0	0	0	0	0	0	2	-56.2174	-56.4626	-56.4701	-56.4703	-56.4706	0	-56.2174	-56.5142	-56.5221	-56.5223	-56.5226		ammonia	198.987	281.614	284.864	284.796	284.954		198.987	282.231	285.554	285.5	285.66		6.24141e-11	-0.616737		ammonia	-0.0678979	-0.0542472	0.0136507		0.158515	0.160131
dicarbon		0	0	0	2	0	0	0	0	0	0	0	0	4	-75.4021	-75.7523	-75.7861	-75.7839	-75.7891	0	-75.4021	-75.8485	-75.8838	-75.8819	-75.8873		dicarbon	11.7902	120.93	139.511	137.564	140.786		11.7902	121.248	140.372	138.615	141.917		-1.87265e-10	-0.318297		dicarbon	-1.94706	-1.75792	0.189144		3.22143	3.30294
dinitrogen		0	0	0	0	2	0	0	0	0	0	0	0	4	-108.984	-109.36	-109.379	-109.379	-109.381	0	-108.984	-109.463	-109.482	-109.482	-109.484		dinitrogen	114.343	208.071	216.997	216.39	217.485		114.343	208.732	217.93	217.363	218.47		0	-0.66088		dinitrogen	-0.607206	-0.566932	0.0402744		1.09496	1.10753
carbon monoxide		0	0	0	1	0	1	0	0	0	0	0	0	4	-112.781	-113.144	-113.161	-113.161	-113.162	0	-112.781	-113.246	-113.264	-113.264	-113.265		carbon monoxide	174.035	244.439	252.115	251.702	252.359		174.035	245.197	253.032	252.639	253.314		-6.24141e-11	-0.757483		carbon monoxide	-0.413065	-0.393359	0.0197068		0.657589	0.675134
cyano radical		0	0	0	1	1	0	0	0	0	0	0	0	4	-92.2304	-92.576	-92.5989	-92.6011	-92.6049	0	-92.2304	-92.6756	-92.6997	-92.702	-92.7059		cyano radical	86.5497	176.866	188.47	189.362	191.678		86.5497	177.567	189.556	190.498	192.878		-3.5322e-08	-0.701395		cyano radical	0.891387	0.94155	0.0501628		2.31663	2.38052
nitric oxide		0	0	0	0	1	1	0	0	0	0	0	0	4	-129.297	-129.704	-129.723	-129.723	-129.725	0	-129.297	-129.808	-129.828	-129.829	-129.83		nitric oxide	52.8707	135.118	143.59	143.389	144.307		52.8707	135.48	144.189	144.02	144.956		0	-0.361995		nitric oxide	-0.201165	-0.168097	0.0330681		0.918149	0.935198
dioxygen		0	0	0	0	0	2	0	0	0	0	0	0	4	-149.676	-150.118	-150.137	-150.137	-150.138	0	-149.676	-150.225	-150.244	-150.244	-150.246		dioxygen	32.6686	106.294	113.97	113.569	114.665		32.6686	106.489	114.354	113.984	115.088		0	-0.194597		dioxygen	-0.401388	-0.370018	0.0313697		1.09637	1.10468
oxygen monofluoride		0	0	0	0	0	1	1	0	0	0	0	0	4	-174.193	-174.663	-174.679	-174.68	-174.681	0	-174.193	-174.771	-174.789	-174.79	-174.791		oxygen monofluoride	-15.4119	41.6438	47.8011	48.1277	48.7778		-15.4119	41.5708	47.9073	48.2539	48.9201		-6.2423e-11	0.0730428		oxygen monofluoride	0.326584	0.346592	0.0200074		0.650116	0.666192
difluoride		0	0	0	0	0	0	2	0	0	0	0	0	4	-198.752	-199.288	-199.307	-199.307	-199.309	0	-198.752	-199.4	-199.419	-199.419	-199.421		difluoride	-36.893	28.0853	35.0131	34.7749	35.6861		-36.893	27.899	35.0524	34.8487	35.7667		-1.24842e-10	0.186312		difluoride	-0.238113	-0.203689	0.0344242		0.91113	0.91796
phosphine		3	0	0	0	0	0	0	0	0	1	0	0	10	-342.49	-342.683	-342.69	-342.691	-342.691	2	-342.49	-342.973	-342.982	-342.983	-342.983		phosphine	171.767	229.446	231.066	231.107	231.187		171.767	229.563	231.327	231.395	231.459		0	-0.117569		phosphine	0.0404508	0.0677772	0.0273264		0.0800874	0.063302
mercapto radical		1	0	0	0	0	0	0	0	0	0	1	0	10	-398.106	-398.282	-398.288	-398.289	-398.289	2	-398.106	-398.575	-398.584	-398.585	-398.585		mercapto radical	60.6865	82.24	83.1073	83.131	83.184		60.6865	82.3328	83.2673	83.2925	83.3441		0	-0.092709		mercapto radical	0.0236664	0.0252164	0.00154994		0.0530782	0.0515483
hydrogen sulfide		2	0	0	0	0	0	0	0	0	0	1	0	10	-398.715	-398.927	-398.935	-398.935	-398.936	2	-398.715	-399.221	-399.231	-399.232	-399.232		hydrogen sulfide	128.976	173.459	175.354	175.302	175.43		128.976	173.643	175.665	175.615	175.742		0	-0.184421		hydrogen sulfide	-0.0521359	-0.0499042	0.00223175		0.127993	0.126569
hydrogen chloride		1	0	0	0	0	0	0	0	0	0	0	1	10	-460.108	-460.331	-460.339	-460.339	-460.34	2	-460.108	-460.63	-460.64	-460.64	-460.641		hydrogen chloride	76.6823	101.539	102.804	102.714	102.806		76.6823	101.668	103.007	102.911	103.006		-1.24844e-09	-0.128362		hydrogen chloride	-0.0899352	-0.0957279	-0.00579278		0.0911799	0.0947986
sulfur monoxide		0	0	0	0	0	1	0	0	0	0	1	0	12	-472.408	-472.801	-472.819	-472.82	-472.822	2	-472.408	-473.148	-473.17	-473.17	-473.172		sulfur monoxide	54.0683	110.051	116.937	116.63	117.515		54.0683	110.295	117.436	117.153	118.06		0	-0.243738		sulfur monoxide	-0.306947	-0.28306	0.0238869		0.885079	0.907062
chlorine monoxide		0	0	0	0	0	1	0	0	0	0	0	1	12	-534.306	-534.726	-534.744	-534.745	-534.746	2	-534.306	-535.078	-535.099	-535.1	-535.101		chlorine monoxide	5.39579	51.7411	57.2326	57.3541	57.999		5.39579	51.7683	57.5688	57.7009	58.3776		-6.06387e-10	-0.0271117		chlorine monoxide	0.121458	0.132042	0.0105839		0.644882	0.676755
chlorine monofluoride		0	0	0	0	0	0	1	0	0	0	0	1	12	-558.903	-559.373	-559.39	-559.391	-559.392	2	-558.903	-559.728	-559.747	-559.748	-559.749		chlorine monofluoride	7.30429	51.4279	56.1189	55.893	56.3674		7.30429	51.3833	56.3247	56.1185	56.61		-6.77726e-10	0.0445641		chlorine monofluoride	-0.22596	-0.206192	0.0197679		0.474376	0.491421
diphosphorus		0	0	0	0	0	0	0	0	0	2	0	0	20	-681.492	-681.79	-681.812	-681.812	-681.815	4	-681.492	-682.369	-682.397	-682.397	-682.4		diphosphorus	37.1375	96.1803	105.161	104.423	105.869		37.1375	96.1181	105.937	105.227	106.767		0	0.0622042		diphosphorus	-0.738228	-0.710161	0.0280664		1.44585	1.54051
disulfur		0	0	0	0	0	0	0	0	0	0	2	0	20	-795.1	-795.443	-795.463	-795.464	-795.465	4	-795.1	-796.031	-796.055	-796.056	-796.058		disulfur	51.0116	88.7181	95.0377	94.7188	95.5348		51.0116	88.8644	95.6306	95.2999	96.176		0	-0.146289		disulfur	-0.318925	-0.330717	-0.0117924		0.81595	0.876103
dichlorine		0	0	0	0	0	0	0	0	0	0	0	2	20	-919.001	-919.417	-919.436	-919.436	-919.437	4	-919.001	-920.015	-920.038	-920.038	-920.04		dichlorine	18.7667	49.2635	53.3073	53.0075	53.4497		18.7667	49.2391	53.6514	53.3402	53.8169		-1.21278e-09	0.0244708		dichlorine	-0.29979	-0.311228	-0.0114375		0.442184	0.47665
[truncated: 1 more columns]

## Sheet: Components
All values in kcal/mol
	For ROHF: T3 - T terms, go to line 230 below
																																														(Q) extrapolated	(Q) extrapolated	(Q) extrapolated	(Q) extrapolated
												VTZ(f,p) - VDZ(d,p)																															scaled VDZ(d,s)	scaled VTZ(d,p)	scaled VTZ(f,p)
	VDZ(p,s)	VDZ(d,s)	VTZ(d,p)	VTZ(f,d)	VTZ(f,p)	VQZ(f,d)	VQZ(g,d)	VQZ(d,p)	V5Z(g,f)	V5Z(h,f)				{D,T}	{T,Q}	{VTZ(d,p),VQZ(f,d)}	{Q,5}	{Q,5} --- v2		VDZ(p,s)	VDZ(d,s)	VTZ(d,p)	VTZ(f,p)	VQZ(g,d)		VDZ(p,s)	VDZ(d,s)	VTZ(d,p)	VTZ(f,p)	VQZ(g,d)	last iter. VQZ(g,d)		VDZ(p,s)	VDZ(d,s)	VTZ(d,p)	VTZ(f,d)	VTZ(f,p)	VQZ(f,d)	VQZ(g,d)	VQZ(d,p)	V5Z(g,f)	V5Z(h,f)				{D(d,s),T(f,p)}	{T(f,p),Q(g,d)}	{T(d,p),Q(f,d)}	{Q(g,d),5(h,f)}
	UHF: T3 - T											Δ(T3 - T)		UHF: T3-(T) term is extrapolated						T4-(Q)						T4-(Q)/LAMBDA							(Q)
cyclobutene	-0.0492292	-0.35597	-0.888293	-1.08634	-1.06652	-1.28139	-1.26923	-1.02545				-0.178224		-1.42385	-1.46177	-1.48905				-0.0502331	-0.116287					-0.0457999	-0.109493						0.588401	0.851548	0.901673	1.02386	1.00681						1.04525	1.05509	1.12528	1.07817
t-butadiene	0.0135552	-0.145521	-0.694196	-0.868984	-0.849445	-1.06926	-1.05044	-0.831992				-0.155249		-1.20345	-1.24135	-1.2674				-0.0627035	-0.116503					-0.0522297	-0.0962583						0.568428	0.862888	0.984541	1.10266	1.0844						1.05917	1.15206	1.21189	1.18621
cyclobutane	0.00205522	-0.28591	-0.7303	-0.919017	-0.894059	-1.10085	-1.08065	-0.854536				-0.163759		-1.1999	-1.25789	-1.29661				-0.0280734	-0.0787032					-0.0324569	-0.0835474						0.409002	0.630262	0.624867	0.727139	0.70772						0.773631	0.731187	0.799168	0.743318
n-pentane	0.0597293	-0.247004	-0.717168	-0.933436	-0.899761	-1.15105		-0.863276				-0.182593		-1.22804		-1.38025				-0.0275137	#VALUE!					-0.0336611							0.414312	0.655635	0.646784		0.732626						0.804776	0.756833		0.76801
benzene	-0.221891	-0.907469	-1.81418	-2.12622	-2.10311	-2.44817	-2.43482	-2.04847				-0.288927		-2.7044	-2.74989	-2.78308				-0.103245	#VALUE!					-0.119119							0.913916	1.57644	1.77626	1.98234	1.96184						1.93504	2.07849	2.1787	2.13897
hclo4	-0.20524	-0.396386	-1.48613	-1.61284	-1.60734	-1.9302	-1.94597	-1.72946				-0.121219		-2.21634	-2.26761	-2.16479				-0.402367	#VALUE!					-0.252179							2.22396	2.22213	1.95002	2.05162	2.04776						2.72762	2.28181	2.25485	1.96762
c2f6	0.184144	-0.0930632	-1.09042	-1.21021	-1.2102	-1.4972	-1.51709	-1.30927				-0.119781		-1.77201	-1.80859	-1.71209				-0.122848	#VALUE!					-0.112954							1.2816	1.32462	1.00469								1.62594	1.17564		#VALUE!
c2cl6	0.284152	-0.771379	-1.80785	-2.48808	-2.48924	-2.90425	-3.01697	-2.00889				-0.68139		-3.35316	-3.51824	-3.48344				0.0230184	#VALUE!					-0.000964775							0.468353	1.36338	#VALUE!								1.67352	#VALUE!		#VALUE!
n2o4	-0.726533	-0.605613	-2.11233	-2.23712	-2.23712	-2.65631	-2.67261	-2.43185				-0.12479		-3.05761	-3.08625	-2.94367				-0.535175	#VALUE!					-0.410146							3.96406	4.20558	4.20188	4.42414	4.42414						5.16224	4.91682	4.86239	4.52459
cloocl	0.0938964	-0.041414	-0.752219	-0.953067	-0.953067	-1.14513	-1.16914	-0.858145				-0.200848		-1.41154	-1.37438	-1.35269				-0.207735	-0.320688	-0.34689				-0.134264	-0.208042	-0.228237					1.45386	1.79568	1.89867	2.10376	2.10376						2.20415	2.22173	2.31215	2.24535
clo3	0.168422	-0.101844	-0.974194	-1.0706	-1.0706	-1.33749	-1.35189	-1.17426				-0.0964104		-1.5578	-1.61907	-1.5294				-0.495462	-0.465615					-0.258546	-0.28323						2.28883	2.38785	2.2663	2.38817	2.38817						2.93102	2.6519	2.62473	2.38831
hoclo	0.257513	0.126413	-0.511376	-0.626365	-0.620313	-0.816635	-0.830502	-0.641399				-0.108937		-0.995844	-1.03015	-0.977893				-0.238021	-0.296159					-0.10868	-0.151022						1.27846	1.52163	1.4799	1.61673	1.61279	1.72447					1.86777	1.7317	1.77688	1.65469		1.83659
pf5	-0.092463	-0.129828	-0.842889	-1.04315	-1.04315	-1.26963	-1.22055	-0.990439				-0.200258		-1.50246	-1.38905	-1.49507				-0.133671	#VALUE!					-0.122551							1.17101	1.16705	0.734391	0.746136	0.746136						1.43252	0.859346	0.820047	0.55269
sf6	-0.204101	-0.190099	-1.12449	-1.27799	-1.27799	-1.51677	-1.5367	-1.31097				-0.1535		-1.82509	-1.78245	-1.724				-0.180837	#VALUE!					-0.161314							1.62478	1.55763	1.12325	1.13545	1.13545						1.91196	1.31437	1.24793	0.941425
oxadiazole	-0.288357	-0.774544	-1.7814	-2.01567	-2.01001	-2.31378	-2.32386	-1.99685				-0.228617		-2.63134	-2.62196	-2.59502				-0.324935	-0.438429	-0.432251				-0.250502	-0.335294	-0.351671					2.09171	2.47731	2.56073	2.75369	2.74631						3.04084	2.99643	3.02646	2.86995
dioxetan2one	-0.0526487	-0.357191	-1.23678	-1.38416	-1.38003	-1.6446	-1.65092	-1.43078				-0.143252		-1.89442	-1.90823	-1.86003				-0.209324	-0.239947					-0.183469	-0.196874						1.46559	1.57495	1.42162	1.52993	1.52523						1.93321	1.66351	1.68149	1.50237
dioxetane	0.0849418	-0.19361	-0.810248	-0.951627	-0.94492	-1.14919	-1.15284	-0.953686				-0.134672		-1.32276	-1.35034	-1.32824				-0.0915047	-0.121074	-0.100234				-0.0864145	-0.114315	-0.110282					0.829391	0.947281	0.810185	0.894484	0.886582						1.16276	0.948036	0.983089	0.858686
dithiotane	0.150509	-0.221454	-0.751093	-1.11179	-1.09795	-1.31222	-1.32994	-0.85688				-0.346859		-1.53875	-1.55029	-1.60865				-0.0167562	-0.106886	-0.108263				-0.0136421	-0.100986	-0.121721					0.412385	0.815115	0.933573	1.14417	1.13236						1.00053	1.09242	1.25751	1.27816
borole	-0.0097337	-0.353998	-0.9954	-1.2124	-1.19569	-1.44969	-1.44017	-1.16122				-0.200289		-1.61898	-1.67239	-1.68968				-0.0721495	-0.145874					-0.0578619	-0.119937						0.789608	1.21356	1.36118	1.51419	1.49925						1.48961	1.59279	1.66418	1.63056
c2cl4	0.149229	-0.556889	-1.35115	-1.80978	-1.80978	-2.11969	-2.18716	-1.50376				-0.458632		-2.43986	-2.54561	-2.52569				-0.0196375	#VALUE!					-0.0212365							0.558597	1.25801	1.53626	1.79215	1.79215						1.54418	1.79765	1.96968	2.03764
c2f4	0.135474	-0.0506868	-0.839144	-0.946383	-0.946383	-1.18634	-1.20096	-1.01669				-0.10724		-1.39683	-1.44277	-1.36975				-0.105425	#VALUE!					-0.0812547							1.16561	1.2622	1.0636	1.13829	1.13829						1.54932	1.24457	1.25104	1.08134
cis-c2f2cl2	0.175567	-0.232243	-1.02511	-1.28689	-1.28689	-1.55638	-1.59435	-1.18973				-0.261781		-1.81728	-1.88639	-1.83703				-0.062537	#VALUE!					-0.0476781							0.867705	1.2366	1.26811	1.43027	1.43027						1.5179	1.48388	1.57195	1.51928
trans-c2f2cl2	0.169522	-0.239884	-1.02664	-1.2879	-1.2879	-1.55592	-1.5927	-1.19013				-0.261264		-1.81495	-1.88221	-1.83552				-0.0624257	#VALUE!					-0.0483889							0.86234	1.23126	1.25916	1.42127	1.42127						1.51135	1.4734	1.56206	1.5086
cyclopentadiene	-0.111587	-0.543871	-1.26787	-1.51955	-1.49717	-1.78082	-1.7667	-1.45473				-0.2293		-1.97659	-2.0227	-2.05179				-0.0817025	-0.173193					-0.0730458	-0.157686						0.839523	1.25506	1.38275	1.54356	1.5241						1.54056	1.61802	1.69646	1.64775
formic-anhydride	0.130213	-0.147848	-1.05208	-1.18831	-1.18695	-1.45482	-1.46232	-1.24586				-0.13487		-1.70952	-1.72388	-1.66757				-0.21978	-0.255344					-0.178035	-0.188626						1.476	1.62968	1.50256	1.61374	1.60906						2.00039	1.75822	1.77359	1.59958
furan	-0.133756	-0.658726	-1.466	-1.69895	-1.68622	-1.96901	-1.96751	-1.66209				-0.220217		-2.20295	-2.23469	-2.23473				-0.126395	#VALUE!					-0.111753							1.13608	1.51666	1.56555	1.72631	1.71289						1.86166	1.83193	1.89731	1.80307
oxetane	0.0738265	-0.207847	-0.736236	-0.899988	-0.885237	-1.09219	-1.08517	-0.870439				-0.149001		-1.2259	-1.27508	-1.28023				-0.0615616	-0.100839					-0.0584994	-0.096141						0.619586	0.797902	0.725663	0.821186	0.807822						0.979406	0.849133	0.902531	0.812381
pyrrole	-0.10053	-0.700316	-1.48726	-1.75375	-1.73479	-2.03069	-2.02299	-1.69194				-0.247538		-2.25504	-2.29674	-2.31776				-0.100415	-0.203824					-0.0961879	-0.1966						0.982653	1.44188	1.52659	1.68928	1.67274						1.76988	1.78634	1.85662	1.77884
silole	0.0493401	-0.347927	-1.04885	-1.37076	-1.35351	-1.60677	-1.57243	-1.20491				-0.304657		-1.85922	-1.78037	-1.9015				-0.0802092	-0.164805					-0.0650274	-0.137631						0.827568	1.23222	1.39179	1.55067	1.53392						1.51252	1.6286	1.70428	1.67258
thiophene	-0.0673861	-0.729771	-1.52995	-1.89658	-1.8807	-2.18174	-2.18959	-1.71772				-0.350751		-2.45951	-2.48298	-2.52605				-0.0876161	#VALUE!					-0.0801774							0.907658	1.48192	1.68913	1.92666	1.91171						1.81902	1.97653	2.11751	2.10923
beta-lactim	-0.0851612	-0.452669	-1.23893	-1.45522	-1.43765	-1.71683	-1.71092	-1.42875				-0.19872		-1.933	-1.97049	-1.96929				-0.143017	#VALUE!					-0.127164							1.16377	1.41104	1.36772	1.50644	1.49305						1.73201	1.60044	1.65567	1.53074
clf5	0.00403495	0.190011	-0.859335	-0.915045	-0.915045	-1.19349	-1.21835	-1.06615				-0.0557102		-1.47078	-1.50645	-1.37001				-0.404555	#VALUE!					-0.210776							2.51891	2.39864	2.20011	2.27088	2.27088						2.94427	2.57445	2.49583	2.21216
clf3	0.177444	0.217818	-0.411007	-0.472518	-0.472518	-0.64697	-0.66199	-0.532785				-0.0615114		-0.81969	-0.84196	-0.771621				-0.238731	-0.222505					-0.11617	-0.106892						1.39045	1.46119	1.32149	1.43747	1.43747	1.54963					1.79358	1.54634	1.57987	1.42657		1.65422
pf3	0.036625	0.00905199	-0.464793	-0.643577	-0.643577	-0.78234	-0.767262	-0.559942				-0.178784		-0.971787	-0.884743	-0.95009				-0.0942224	-0.107492					-0.0756087	-0.0834749						0.771875	0.80345	0.542648	0.563906	0.563906	0.613534					0.986215	0.634978	0.619765	0.453813		0.646031
hoclo2	0.113488	-0.0998206	-1.01593	-1.14679	-1.13991	-1.4209	-1.43855	-1.2221				-0.123977		-1.66297	-1.72221	-1.63483				-0.449878	-0.40276					-0.198402	-0.23048						2.04052	2.1192	1.97069	2.09844	2.09364						2.60127	2.306	2.30631	2.08189
h2no	0.146471	0.104622	-0.148388	-0.206814	-0.201407	-0.283542	-0.283312	-0.202415				-0.0530192		-0.35531	-0.361108	-0.354939				-0.032385	-0.0607562					-0.0287693	-0.0502093						0.498606	0.581056	0.506553	0.550689	0.546195	0.603363					0.713232	0.592742	0.605239	0.530173		0.647746
nh2oh	0.0704305	0.051986	-0.255693	-0.319816	-0.310726	-0.417624	-0.417626	-0.323751				-0.0550328		-0.493135	-0.519164	-0.503166				-0.0467627	-0.0637668	-0.0546909				-0.0422215	-0.0549814	-0.0544194					0.524909	0.610017	0.488459	0.533027	0.526219	0.575266					0.748781	0.571569	0.585828	0.487706		0.615062
cyclopropane	0.0065874	-0.214455	-0.5391	-0.676987	-0.658478	-0.812849	-0.797139	-0.631789				-0.119378		-0.881779	-0.928846	-0.957461				-0.0216544	-0.0588266	-0.0376071				-0.0226665	-0.0599611	-0.0580999					0.330348	0.481658	0.474244	0.549721	0.534809						0.591223	0.554936	0.604175	0.559237
cyclopropene	-0.0551059	-0.285885	-0.710955	-0.859505	-0.846554	-1.01033	-1.00247	-0.819418				-0.135598		-1.12852	-1.15056	-1.16849				-0.0467328	-0.100237	-0.0797855				-0.0363675	-0.0897412	-0.0867733					0.574075	0.724542	0.770052	0.867227	0.854976						0.889358	0.901074	0.953133	0.914922
ch3ph2	0.16605	0.152592	0.019015	-0.179697	-0.167109	-0.2401	-0.206869	-0.00718191				-0.186124		-0.327888	-0.244634	-0.376981				-0.00142452	-0.0224687	-0.0214355				-0.000833052	-0.0194695	-0.0262945					0.124256	0.195507	0.22888	0.282828	0.27103	0.314007					0.23998	0.267824	0.310844	0.30574		0.353034
nh2f	0.110256	0.110571	-0.141988	-0.183867	-0.17864	-0.251857	-0.252162	-0.187246				-0.0366522		-0.324085	-0.321997	-0.309897				-0.033208	-0.0457814	-0.0441937				-0.0276631	-0.0353263	-0.0359934					0.424895	0.493173	0.405908	0.439463	0.434186	0.471503					0.605357	0.474973	0.482995	0.407076		0.501575
cclh3	0.0793254	-0.00591029	-0.167731	-0.27901	-0.271902	-0.351683	-0.355107	-0.203248				-0.104172		-0.405671	-0.434139	-0.448858				-0.00228933	-0.0225111	-0.0222297				-0.00170927	-0.019916	-0.0250378					0.0850501	0.207761	0.231016	0.279183	0.272887	0.308279					0.255021	0.270323	0.306838	0.302818		0.3437
clno	0.668432	0.474287	-0.185937	-0.323445	-0.323445	-0.499526	-0.530071	-0.300334				-0.137508		-0.724627	-0.726335	-0.665185				-0.262836	-0.304715					-0.109231	-0.105825						1.47636	1.78371	1.92665	2.08333	2.08333						2.18946	2.25447	2.2897	2.22104
tetrahedrane	-0.138137	-0.694441	-1.27568	-1.51816	-1.50397	-1.7354	-1.7342	-1.44828				-0.228291		-1.91108	-1.95289	-1.97826				-0.0543941	-0.145748					-0.0498922	-0.147491						0.718525	1.01487	1.05603	1.20465	1.19219						1.24573	1.23571	1.32398	1.27369
n-butane	0.0606285	-0.168147	-0.531822	-0.700664	-0.672824	-0.871758	-0.84581	-0.645553				-0.141003		-0.926628	-1.01012	-1.05133				-0.0216306	-0.0575985					-0.025879	-0.061261						0.320103	0.504819	0.491506	0.578276	0.557021						0.619653	0.575135	0.635558	0.581012
c2cl2	-0.0622721	-0.418722	-0.979263	-1.24152	-1.24152	-1.44468	-1.47199	-1.09376				-0.262256		-1.65531	-1.6909	-1.69055				-0.0757014	-0.178878	-0.18209				-0.0562678	-0.151566	-0.169107					0.781066	1.08328	1.22597	1.38985	1.38985	1.4945					1.3297	1.43457	1.52753	1.53075		1.61761
c2clh3	0.0728737	-0.0817158	-0.448594	-0.615908	-0.606508	-0.754856	-0.760487	-0.530012				-0.157914		-0.870428	-0.906744	-0.916644				-0.0254008	-0.0715466	-0.0660138				-0.0196586	-0.0593736	-0.0635444					0.300667	0.535506	0.624094	0.719361	0.710123						0.657321	0.730282	0.790619	0.790375
c2clh5	0.0916689	-0.0781192	-0.349169	-0.511573	-0.497964	-0.632474	-0.631851	-0.417135				-0.148796		-0.709106	-0.759024	-0.782134				-0.0093503	-0.0412629	-0.0369471				-0.00993289	-0.0399297	-0.0472756					0.17162	0.360207	0.390201	0.464013	0.452813						0.442145	0.456593	0.509977	0.495373
c2clh	-0.0862162	-0.269418	-0.70829	-0.880502	-0.877835	-1.03337	-1.04414	-0.801468				-0.169545		-1.18381	-1.20211	-1.20509				-0.060751	-0.12997	-0.121895				-0.0421155	-0.105667	-0.108543					0.686726	0.837391	0.931703	1.04646	1.04252						1.02788	1.09023	1.15012	1.1368
ccl2h2	0.132009	-0.0693425	-0.362331	-0.563032	-0.557569	-0.682149	-0.703046	-0.417262				-0.195238		-0.803099	-0.841227	-0.851098				-0.00210897	-0.044361	-0.0524489				-0.00120553	-0.0405952	-0.0567121					0.136553	0.370012	0.448013	0.539267	0.533883						0.45418	0.524242	0.592685	0.609196
ccl2o	0.204813	-0.119072	-0.722526	-0.936904	-0.936904	-1.1344	-1.16757	-0.831962				-0.214378		-1.34819	-1.38667	-1.35198				-0.0843553	-0.135507	-0.151643				-0.069914	-0.101055	-0.123566					0.717519	0.989737	1.06905	1.21033	1.21033	1.31558					1.21488	1.25094	1.33022	1.31171		1.4286
ccl3h	0.179522	-0.182014	-0.61852	-0.917933	-0.914824	-1.09151	-1.13392	-0.696333				-0.296304		-1.28336	-1.34204	-1.34137				-0.000669394	-0.068882					-0.00201437	-0.0678288						0.208758	0.563328	0.708455	0.849997	0.84652						0.691471	0.828997	0.934196	0.976672
ccl4	0.206223	-0.356368	-0.949731	-1.35721	-1.35721	-1.59339	-1.66093	-1.05404				-0.407481		-1.86054	-1.94941	-1.93341				0.00318929	-0.0951237					-0.00491643	-0.103192						0.300978	0.786702	1.01146	1.20798	1.20798						0.965657	1.18356	1.32764	1.40159
cf2cl2	0.161953	-0.152039	-0.751072	-0.954984	-0.954984	-1.15482	-1.18438	-0.866162				-0.203912		-1.35879	-1.40227	-1.3681				-0.0451213	-0.0703651					-0.0414344	-0.0636237						0.575896	0.775412	0.76442	0.869534	0.869534						0.951799	0.894484	0.955668	0.912792
fno	0.437603	0.334084	-0.324346	-0.368594	-0.368594	-0.534893	-0.546626	-0.451757				-0.0442485		-0.721974	-0.715728	-0.646118				-0.309822	-0.323812					-0.159852	-0.15013						1.58752	1.69376	1.62896	1.71346	1.71346	1.80943					2.07905	1.90612	1.88319	1.72251		1.89217
ch2clf	0.13543	-0.00269189	-0.315324	-0.434041	-0.430728	-0.544716	-0.555668	-0.380865				-0.115404		-0.645989	-0.674343	-0.665896				-0.0242784	-0.0429489	-0.0437763				-0.0199378	-0.0352519	-0.0415464					0.287008	0.408307	0.375164	0.433042	0.428947	0.478832					0.501186	0.438998	0.475939	0.438433		0.526358
chf3	0.0818356	-0.0344989	-0.497545	-0.554864	-0.55452	-0.690575	-0.69856	-0.600954				-0.0569753		-0.816041	-0.835375	-0.792546				-0.0726056	-0.0722647					-0.0636456	-0.0610778						0.650393	0.666166	0.47082	0.501052	0.499524						0.817702	0.550929	0.550685	0.422937
clcof	0.0869098	-0.106161	-0.700658	-0.829079	-0.829079	-1.01045	-1.0281	-0.818896				-0.128421		-1.19264	-1.21714	-1.17411				-0.113664	-0.136537	-0.140874				-0.0948207	-0.101535	-0.111376					0.85934	0.991511	0.937982	1.03035	1.03035	1.11809					1.21706	1.09758	1.13241	1.0482		1.20067
formamide	0.168774	0.027475	-0.465379	-0.565861	-0.556741	-0.725242	-0.721902	-0.582075				-0.0913621		-0.850545	-0.87878	-0.862518				-0.101861	-0.124778					-0.0810805	-0.0900151						0.732871	0.85582	0.766512	0.831938	0.824317	0.894266					1.0505	0.896932	0.914347	0.809838		0.952835
cyclobutadiene	0.0295166	-0.136045	-0.808076	-1.02278	-1.00865	-1.24468	-1.2423	-0.967529				-0.200576		-1.44749	-1.46422	-1.47533				-0.138166	-0.19778	-0.167176				-0.10126	-0.148467	-0.133867					0.891428	1.28747	1.4384	1.60097	1.58515						1.58034	1.68314	1.75956	1.72197
allyl	0.41224	0.360067	0.112389	-0.00676984	0.00616205	-0.134189	-0.12265	0.031113				-0.106227		-0.171818	-0.245002	-0.264447				-0.0307005	-0.0676029					-0.01301	-0.0369867						0.337042	0.510022	0.564575	0.642983	0.629936						0.62604	0.660636	0.706676	0.685048
cyclopropyl	0.0967075	-0.104546	-0.381994	-0.513224	-0.498306	-0.638794	-0.625248	-0.465629				-0.116312		-0.69633	-0.745823	-0.774452				-0.015089	-0.0519384					-0.0141991	-0.048787						0.310385	0.456081	0.454169	0.529086	0.516781						0.559828	0.531445	0.581496	0.544679
h2ccn	0.305869	0.228387	-0.122261	-0.249564	-0.244531	-0.385931	-0.383591	-0.213985				-0.12227		-0.482364	-0.515677	-0.525218				-0.0501964	-0.136781					-0.0484493	-0.0932127						0.886611	0.977858	1.03231	1.11693	1.11214	1.18175					1.2003	1.20795	1.22757	1.17385		1.25026
oxirene	0.0188183	-0.169967	-0.752274	-0.877982	-0.873959	-1.0487	-1.05522	-0.876109				-0.121685		-1.228	-1.22739	-1.20529				-0.108694	-0.160725	-0.146112				-0.0856264	-0.128004	-0.124773					0.975527	1.12625	1.14533	1.24344	1.23623	1.31652	1.33698	1.20591			1.38244	1.3402	1.36661	1.28678	1.4021	1.39501
oxirane	0.0581204	-0.16311	-0.601832	-0.716799	-0.7084	-0.864528	-0.861289	-0.706556				-0.106567		-0.982627	-1.00651	-1.0033				-0.0679336	-0.0973708					-0.0594212	-0.0858622						0.61343	0.721307	0.660646	0.733237	0.724304	0.787557	0.801303	0.707048			0.885387	0.773053	0.805869	0.725681	0.851072	0.845738
dioxirane	-0.0688344	-0.212729	-0.816221	-0.9033	-0.899553	-1.06219	-1.06465	-0.929122				-0.0833325		-1.24496	-1.22146	-1.19213				-0.176079	-0.221119	-0.226788				-0.127143	-0.160751	-0.17187					1.30157	1.4113	1.39589	1.47852	1.47331	1.56619	1.58147	1.46101			1.73234	1.6334	1.62498	1.50181	1.65138	1.64426
ketene	0.133159	-0.0170596	-0.505082	-0.604813	-0.597567	-0.758877	-0.755207	-0.613962				-0.0924853		-0.889506	-0.90494	-0.892949				-0.0967187	-0.140971	-0.134017				-0.0804128	-0.0972114	-0.0967252					0.758508	0.920203	0.906226	0.985867	0.979709	1.05028	1.06592	0.959232			1.12953	1.06042	1.08352	1.00706	1.12165	1.11633
acetaldehyde	0.116735	-0.0316525	-0.468293	-0.560855	-0.551382	-0.704485	-0.696062	-0.566781				-0.083089		-0.812755	-0.833487	-0.829257				-0.0810338	-0.103166					-0.0657935	-0.0765402						0.604819	0.709708	0.675133	0.740064	0.731295	0.791061		0.716106			0.871149	0.790005	0.813374	0.741216		0.844208
formic	0.0705136	-0.0417488	-0.566984	-0.644371	-0.638631	-0.802663	-0.804063	-0.683904				-0.0716465		-0.938805	-0.961199	-0.927164				-0.131315	-0.146949					-0.107251	-0.109652						0.874205	0.950367	0.820862	0.883145	0.877996	0.943696		0.868139			1.16655	0.96053	0.970627	0.844735		1.00001
acetic	0.0299072	-0.143112	-0.763605	-0.881002	-0.86802	-1.0815	-1.07596	-0.907915				-0.104416		-1.23258	-1.27346	-1.24943				-0.130076	-0.15117					-0.111718	-0.120042						0.944731	1.06951	0.944977	1.02616	1.01661			1.00597			1.3128	1.10576	1.1278	0.9923
methanol	0.0612568	-0.00585382	-0.246227	-0.306906	-0.298058	-0.398796	-0.394831	-0.30942				-0.0518318		-0.445009	-0.48675	-0.479394				-0.0314548	-0.0433191	-0.0332379				-0.0303985	-0.0402544	-0.0379853					0.344596	0.401421	0.290869	0.325676	0.319325	0.35632	0.36293	0.315533			0.492735	0.340359	0.357937	0.281594	0.391115	0.386327
ethanol	0.0695608	-0.0676478	-0.412096	-0.518739	-0.503283	-0.656239	-0.646867	-0.506464				-0.0911862		-0.722365	-0.783251	-0.78521				-0.0383681	-0.0594282					-0.0383579	-0.0571938						0.431999	0.541837	0.4308	0.489472	0.478287			0.471148			0.665092	0.504099	0.537958	0.44908
glyoxal	0.144901	-0.0460215	-0.7751	-0.888976	-0.885091	-1.10166	-1.10127	-0.926568				-0.109991		-1.30706	-1.30661	-1.27417				-0.159479	-0.19757					-0.124481	-0.137718						1.1844	1.33017	1.29093	1.39053	1.38475	1.47418		1.35356			1.63275	1.51057	1.52827	1.40983		1.55819
t-hcoh	0.210194	0.144182	-0.113855	-0.164479	-0.15967	-0.252713	-0.253654	-0.171763				-0.0458153		-0.312478	-0.342924	-0.326067				-0.0483833	-0.0675566	-0.0627432				-0.0252006	-0.0357945	-0.0329695					0.387577	0.483106	0.427101	0.466921	0.462617	0.504232	0.512448	0.455512			0.593001	0.499772	0.513173	0.453201	0.544656	0.539593
c-hcoh	0.216578	0.154124	-0.109986	-0.161322	-0.156096	-0.249052	-0.250366	-0.16711				-0.0461094		-0.312107	-0.339907	-0.322516				-0.0477089	-0.069102	-0.0647132				-0.0228503	-0.03583	-0.0330996					0.392941	0.488945	0.434265	0.47333	0.469508	0.511522	0.519979	0.463032			0.600167	0.508155	0.520217	0.460576	0.552602	0.546941
hcnh	0.428176	0.339428	0.0609629	-0.028348	-0.0217419	-0.122915	-0.121836	-0.000673899				-0.0827049		-0.203376	-0.216909	-0.220051				-0.0902916	-0.127522	-0.12663				-0.0454061	-0.0606425	-0.0506955					0.464997	0.582377	0.620502	0.681812	0.675509	0.728647	0.740416	0.658867			0.714854	0.726079	0.74935	0.718312	0.782369	0.778226
hocn	-0.126092	-0.222784	-0.774235	-0.873604	-0.868836	-1.03282	-1.03337	-0.891953				-0.0946013		-1.19374	-1.18964	-1.16942				-0.187769	-0.209325	-0.195829				-0.159598	-0.168659	-0.166037					1.26982	1.24496	1.18863	1.26721	1.26468	1.3372	1.35475	1.24407			1.52816	1.39088	1.39273	1.27374	1.41297	1.40531
honc	0.18572	-0.0708576	-0.622299	-0.734554	-0.731005	-0.890954	-0.901657	-0.732882				-0.108705		-1.06299	-1.06375	-1.03288				-0.115531	-0.173325	-0.163453				-0.0912124	-0.126598	-0.127878					0.85408	1.13926	1.1212	1.21038	1.20771	1.28876	1.30686	1.17908			1.39841	1.31197	1.33028	1.23916	1.37095	1.36558
hnco	-0.0835593	-0.0808809	-0.617151	-0.718629	-0.712998	-0.884017	-0.883426	-0.740908				-0.0958472		-1.03089	-1.04531	-1.02499				-0.161453	-0.19781	-0.185627				-0.137122	-0.138287	-0.136823					1.02869	1.15956	1.10143	1.1821	1.17841	1.25196	1.26791	1.15515			1.42333	1.28884	1.2992	1.18707	1.32576	1.32097
hcno	-0.384009	-0.373768	-0.975352	-1.09016	-1.0891	-1.27809	-1.28419	-1.1161				-0.113745		-1.44884	-1.4695	-1.43802				-0.302966	-0.377709	-0.367431				-0.165763	-0.204937	-0.207049					1.80419	1.82457	1.81788	1.92174	1.91694	2.00915	2.03013	1.88142			2.23961	2.12719	2.11211	1.9594	2.10329	2.09684
c-n2h2	0.0107027	0.0297951	-0.360836	-0.433624	-0.423813	-0.542147	-0.538576	-0.438554				-0.0629768		-0.651934	-0.647584	-0.637927				-0.0727398	-0.100389	-0.0878097				-0.0508903	-0.0707828	-0.0656989					0.691147	0.775615	0.798525	0.861703	0.85404	0.916199	0.928374	0.84377			0.952048	0.934393	0.947061	0.890083	0.976421	0.970147
hnnn	-0.183186	-0.274282	-0.90535	-1.02923	-1.02204	-1.20737	-1.20519	-1.03907				-0.116691		-1.39809	-1.37916	-1.36691				-0.384597	-0.395197	-0.382381				-0.244305	-0.256048	-0.26284					2.0409	2.0162	2.0462	2.15089	2.14722	2.25252	2.27628	2.12288			2.47484	2.39436	2.36395	2.20744	2.35969	2.3471
hnc	0.173807	0.0290248	-0.316398	-0.392545	-0.388251	-0.492741	-0.494592	-0.387248				-0.071853		-0.598101	-0.595601	-0.585897				-0.0540849	-0.0825351	-0.0708466				-0.0459462	-0.0597945	-0.0550075					0.354476	0.57687	0.608602	0.664309	0.659949	0.708955	0.720668	0.641385			0.708093	0.712154	0.730114	0.698131	0.759915	0.754961
t-hono	0.341649	0.202757	-0.468096	-0.537709	-0.532997	-0.711943	-0.719419	-0.597683				-0.0649006		-0.90301	-0.896492	-0.840759				-0.271293	-0.291179	-0.312551				-0.16818	-0.173312	-0.199824					1.54832	1.64437	1.56549	1.65197	1.64985	1.75354	1.77155	1.64279			2.01843	1.83186	1.81561	1.65236	1.85021	1.83975
c-hono	0.243881	0.128936	-0.537903	-0.608698	-0.601545	-0.77823	-0.784477	-0.663527				-0.0636424		-0.968907	-0.958235	-0.905186				-0.260852	-0.280318	-0.293173				-0.172325	-0.177343	-0.193448					1.50994	1.60766	1.53346	1.61882	1.61506	1.71696	1.73394	1.6078			1.97336	1.79438	1.77918	1.61847	1.81077	1.80108
nh2cl	0.0968976	0.0571185	-0.186151	-0.299083	-0.291183	-0.382707	-0.387685	-0.231079				-0.105032		-0.466346	-0.479346	-0.486541				-0.0124893	-0.0406881	-0.0428746				-0.00900246	-0.0324539	-0.0399994					0.256471	0.398507	0.411526	0.47984	0.473796	0.522933	0.533196	0.437718			0.489158	0.481546	0.527372	0.508398	0.571589	0.574008
t-hooo	0.686344	0.822842	0.154063	0.118593	0.12558	-0.0419607	-0.0492762	0.0390944				-0.0284833		-0.225076	-0.215363	-0.145513				-0.392362	-0.462721					-0.140896	-0.163141						2.13226	2.4111	2.47293	2.58569	2.57976	2.75146	2.77128	2.6024			2.95957	2.8937	2.84182	2.65727	2.89508	2.87915
c-hooo	0.730574	0.651529	0.053531	0.217921	0.0518071	0.0541652	-0.0175755	-0.0222295				-0.00172392		-0.249795	-0.0834783	0.0545002				-0.338013	-0.389099					-0.139728	-0.16839						1.92901	2.09944	2.09223	2.25172	2.20797	2.39608		2.20634			2.57701	2.44822	2.47477	2.25785		2.53538
ch3f	0.084041	0.0268469	-0.159465	-0.200673	-0.196734	-0.269906	-0.267443	-0.207176				-0.037269		-0.309174	-0.334606	-0.328248				-0.0211913	-0.0268411	-0.0211973				-0.019203	-0.0233588	-0.0210054					0.239318	0.267619	0.179892	0.202516	0.198202	0.222582	0.2275	0.196764			0.328495	0.2105	0.222577	0.166299	0.246437	0.242154
ch2f2	0.103641	0.0119941	-0.316065	-0.366628	-0.365138	-0.471037	-0.474529	-0.393171				-0.0490727		-0.554799	-0.578434	-0.552904				-0.0460251	-0.0507366	-0.0568204				-0.0396076	-0.0419969	-0.0509567					0.438391	0.465614	0.320162	0.34839	0.345555	0.383802	0.391366	0.34974			0.57153	0.374637	0.382901	0.290377	0.420977	0.412977
cf4	0.0246431	-0.112314	-0.704705	-0.766637	-0.766637	-0.931625	-0.941889	-0.831326				-0.0619313		-1.0957	-1.10835	-1.0515				-0.0944998	-0.0874616					-0.0874472	-0.0794632						0.863726	0.858791	0.619261	0.64782	0.64782			0.675626			1.05414	0.724627	0.711991	0.550859
sih3f	0.152868	0.0490345	-0.150427	-0.267586	-0.270105	-0.318402	-0.292931	-0.186179				-0.119677		-0.430601	-0.314613	-0.407137				-0.0180216	-0.027262	-0.0269385				-0.013525	-0.0212726	-0.022912					0.220683	0.236672	0.130503	0.138692	0.138213	0.152104	0.155665	0.137957			0.290509	0.152707	0.152431	0.0929623	0.166945	0.162008
sif4	-0.0766568	-0.195423	-0.730695	-0.875205	-0.875205	-1.03393	-1.01987	-0.849683				-0.14451		-1.21707	-1.15727	-1.19411				-0.0983223	-0.122414					-0.0915549	-0.110473						0.87788	0.934672	0.526594	0.54564	0.54564	0.591673		0.557156			1.14729	0.616193	0.59969	0.366844		0.621509
c2h3f	0.0876516	0.00895065	-0.376375	-0.461796	-0.454174	-0.591461	-0.587547	-0.466364				-0.0777997		-0.687082	-0.714231	-0.705084				-0.0436021	-0.0677225					-0.0328415	-0.0491575						0.457564	0.565566	0.53698	0.596283	0.588073	0.645248	0.656185	0.582907			0.694219	0.628347	0.655349	0.598417	0.70021	0.694883
c2h5f	0.101588	-0.0161066	-0.302967	-0.386481	-0.375925	-0.500082	-0.491702	-0.380405				-0.0729571		-0.556878	-0.601672	-0.60421				-0.0269722	-0.0407275					-0.0254305	-0.036884						0.32102	0.399649	0.312824	0.35827	0.348875			0.344655			0.49056	0.366051	0.393759	0.325539
fccf	-0.0466894	-0.172435	-0.742968	-0.847413	-0.847413	-1.02014	-1.02768	-0.869296				-0.104444		-1.18686	-1.1989	-1.16657				-0.104045	-0.15522	-0.13919				-0.0726704	-0.113525	-0.109912					1.10204	1.11331	1.00767	1.08397	1.08397	1.15684	1.17366	1.0689			1.36656	1.17912	1.19134	1.07048	1.23163	1.22523
hccf	-0.0813883	-0.163109	-0.61298	-0.706679	-0.704293	-0.844204	-0.845225	-0.711521				-0.0913133		-0.976456	-0.979089	-0.966352				-0.0812425	-0.124109	-0.106654				-0.0566178	-0.0923733	-0.0850216					0.846822	0.857567	0.829422	0.901682	0.898052	0.959805	0.974297	0.877819			1.05264	0.970546	0.991	0.916658	1.02358	1.01958
hcof	0.0882519	-0.00488939	-0.472906	-0.530393	-0.529942	-0.668729	-0.67226	-0.575429				-0.0570363		-0.793993	-0.807441	-0.772175				-0.119997	-0.130724	-0.127676				-0.0935851	-0.0920717	-0.0907261					0.772421	0.821698	0.709202	0.759077	0.75697	0.81327	0.825031	0.751936			1.00861	0.829871	0.834269	0.727222	0.869022	0.860979
f2co	-0.0137373	-0.105863	-0.688632	-0.74958	-0.74958	-0.916065	-0.922308	-0.814337				-0.0609479		-1.07331	-1.08637	-1.03621				-0.138707	-0.14065					-0.119254	-0.110101						0.997819	1.0107	0.835786	0.884485	0.884485	0.956183	0.968527	0.893874			1.2406	0.977993	0.9721	0.82648	1.02285	1.01138
ch2-sing	0.191373	0.239825	0.228843	0.218035	0.221655	0.196885	0.205134	0.217622				-0.00718764		0.212517	0.189441	0.180003				0.0137839	0.0112569	0.0134748				0.0156854	0.0140914	0.0154881					0.0597086	0.0745486	0.0895356	0.0981811	0.0954119	0.107216	0.109135	0.0955522			0.0915066	0.10477	0.107907	0.105001	0.118005	0.115321
propane	0.0606231	-0.0898946	-0.347553	-0.468883	-0.447465	-0.593341	-0.572226	-0.428928				-0.0999115		-0.627288	-0.69073	-0.723182				-0.0157748	-0.0400503					-0.0182061	-0.0417547						0.226688	0.355306	0.33777	0.399936	0.383491			0.378566			0.436129	0.395241	0.439553	0.396444
propene	0.0299832	-0.0886442	-0.434778	-0.559694	-0.541849	-0.697136	-0.680493	-0.526906				-0.107071		-0.769767	-0.812184	-0.83573				-0.0314224	-0.0635707					-0.0279828	-0.0561435						0.344276	0.502898	0.545528	0.620476	0.605419	0.671484		0.595291			0.617295	0.638349	0.681939	0.652537		0.729228
propyne	-0.103872	-0.241219	-0.654949	-0.784819	-0.773701	-0.930936	-0.919235	-0.755028				-0.118752		-1.04149	-1.05747	-1.07673				-0.0676452	-0.110072					-0.0536774	-0.0928779						0.680005	0.757272	0.813898	0.899807	0.889485	0.958894		0.864978			0.929533	0.952381	0.98894	0.950248		1.02537
allene	0.0528961	-0.0686622	-0.486525	-0.618752	-0.60494	-0.769785	-0.757914	-0.589808				-0.118415		-0.874636	-0.903216	-0.919422				-0.0515101	-0.0898469	-0.0709009				-0.0457564	-0.0743483	-0.0673691					0.415779	0.647049	0.737615	0.826555	0.813992	0.889722	0.904882	0.798299			0.794237	0.863119	0.908432	0.890718	0.96363	0.959455
b2h6	0.188666	0.0851893	0.0490754	0.0351908	0.0444797	-0.0110047	-0.00169914	0.0292652				-0.00459574		0.0240067	-0.045562	-0.042743				0.00345488	0.00163348	0.0130522				0.00243102	0.00318195	0.00983939					0.03062	0.0795696	0.130471	0.157072	0.147381	0.175857	0.180072	0.146626			0.0976697	0.15267	0.172631	0.178546	0.201202	0.196664
bhf2	0.0156785	-0.0570049	-0.337313	-0.363822	-0.364066	-0.456341	-0.461924	-0.406023				-0.0267524		-0.518488	-0.554875	-0.519219				-0.0551237	-0.0546037	-0.0510513				-0.0383544	-0.0352575	-0.0314474					0.400541	0.435737	0.273332	0.297706	0.297264	0.325975	0.333594	0.296991			0.534856	0.319839	0.327196	0.233623	0.357076	0.350109
bf3	-0.0722289	-0.130904	-0.524041	-0.556466	-0.556466	-0.67849	-0.686725	-0.616872				-0.0324248		-0.770483	-0.810452	-0.76008				-0.0795053	-0.0752582					-0.0665751	-0.0597551						0.625733	0.645266	0.403591	0.433023	0.433023	0.472735	0.482032	0.437916			0.792048	0.472261	0.475917	0.335477	0.513709	0.504435
c2h6	0.0563357	-0.0199221	-0.17035	-0.244788	-0.22995	-0.322986	-0.307028	-0.219684				-0.0595999		-0.335574	-0.380241	-0.403618				-0.00996944	-0.0226804	-0.0104966				-0.0107941	-0.0227218	-0.0206572					0.135067	0.20923	0.188265	0.226047	0.214472	0.251707	0.256309	0.213681			0.256825	0.220297	0.248439	0.216881	0.283351	0.280791
h2cn	0.460237	0.501465	0.332731	0.253538	0.258099	0.1748	0.175976	0.286031				-0.074632		0.13571	0.0979721	0.0913709				-0.0301177	-0.0555959	-0.0593786				-0.0122362	-0.0242185	-0.0141397					0.339203	0.425551	0.468714	0.51957	0.514147	0.560155	0.571297	0.503735			0.522353	0.548464	0.571038	0.554865	0.608236	0.602075
nccn	-0.37949	-0.562244	-1.33702	-1.504	-1.504	-1.72698	-1.72626	-1.49902				-0.166972		-1.97761	-1.93737	-1.93298				-0.325974	-0.364593	-0.346687				-0.253678	-0.272543	-0.266051					2.15958	2.1616	2.25769	2.41205	2.41205	2.51882	2.55376	2.33679			2.65331	2.64183	2.65099	2.52716	2.64536	2.63853
ch2nh2	0.131517	0.0598673	-0.107872	-0.185596	-0.17521	-0.264838	-0.256129	-0.157882				-0.0673382		-0.293432	-0.33299	-0.347757				-0.0197111	-0.0389504	-0.0332218				-0.0141082	-0.0287319	-0.0291066					0.252386	0.337496	0.27955	0.318737	0.310938	0.354509	0.361311	0.310392			0.414268	0.327115	0.35031	0.298732	0.393871	0.388874
ch3nh	0.159182	0.125639	0.00010397	-0.0659203	-0.056935	-0.130603	-0.120622	-0.0387356				-0.057039		-0.148752	-0.181116	-0.199651				-0.00686621	-0.0198946	-0.0169674				-0.00442922	-0.015005	-0.0172432					0.184906	0.248444	0.218008	0.252495	0.244764	0.282359	0.288221	0.243665			0.304959	0.255101	0.277506	0.243073	0.316309	0.311861
ch3nh2	0.0844879	0.0198206	-0.19245	-0.27304	-0.259191	-0.363754	-0.352643	-0.253325				-0.0667412		-0.399507	-0.441407	-0.454248				-0.0198276	-0.0344028	-0.0226276				-0.0190457	-0.032332	-0.0315412					0.256078	0.337199	0.275192	0.314954	0.30503	0.347937	0.354118	0.303508			0.413903	0.322015	0.346153	0.290246	0.385846	0.381287
cf2	0.166487	0.12796	-0.227351	-0.262456	-0.262456	-0.365234	-0.373697	-0.298089				-0.0351051		-0.458798	-0.479359	-0.438073				-0.0800381	-0.0883178	-0.0916771				-0.0387811	-0.0407787	-0.0431632					0.591667	0.624996	0.531629	0.561064	0.561064	0.609093	0.617605	0.570599			0.767167	0.622084	0.616641	0.531681	0.654152	0.644606
n2h	0.460504	0.408812	0.130384	0.0447458	0.0494105	-0.0423586	-0.0445247	0.0728191				-0.0809734		-0.131334	-0.133749	-0.133612				-0.0694492	-0.111773	-0.11606				-0.0442033	-0.0634317	-0.0511581					0.669996	0.739785	0.765099	0.827476	0.823961	0.883943	0.897725	0.811616			0.908069	0.895279	0.909444	0.862648	0.945402	0.938427
t-n2h2	-0.00144018	0.0200862	-0.35538	-0.427239	-0.418245	-0.535134	-0.530904	-0.433301				-0.0628647		-0.638683	-0.637913	-0.630092				-0.0687744	-0.0966204	-0.083879				-0.048717	-0.0687593	-0.0642744					0.68222	0.75818	0.779589	0.843614	0.83544	0.898942	0.910725	0.826012			0.930647	0.912235	0.927181	0.870948	0.959386	0.953658
n2h4	0.108593	0.0668147	-0.202476	-0.28863	-0.275537	-0.388857	-0.382837	-0.272049				-0.0730608		-0.447707	-0.484755	-0.487315				-0.0291532	-0.0471407	-0.0347364				-0.0268154	-0.0423679	-0.0420482					0.392696	0.488039	0.389733	0.435339	0.426413	0.476378	0.483965	0.422246			0.599056	0.456045	0.478462	0.39809	0.521164	0.516101
fo2	0.740395	0.931952	0.210352	0.216024	0.216024	0.0269953	0.0209323	0.068114				0.00567125		-0.14402	-0.164375	-0.0698659				-0.560895	-0.611461	-0.686528				-0.192358	-0.185963	-0.211701					2.66273	3.00472	3.10277	3.23932	3.23932	3.42511		3.24495			3.68822	3.6307	3.5602	3.34713		3.57288
foof	0.271003	0.46302	-0.374796	-0.394172	-0.394172	-0.564946	-0.578306	-0.484926				-0.0193754		-0.825256	-0.753206	-0.665396				-0.632152	-0.667573					-0.309994	-0.31165						3.13758	3.44521	3.5174	3.63902	3.63902	3.88464		3.71433			4.22891	4.11588	3.99949	3.72809		4.053
alf3	0.00865416	-0.124936	-0.535157	-0.590063	-0.590063	-0.714554	-0.721586	-0.629869				-0.0549057		-0.823976	-0.846514	-0.809324				-0.0819853	-0.0935426					-0.0653177	-0.0674651						0.661194	0.74457	0.402347	0.431403	0.431403	0.466148	0.480991	0.418403			0.913941	0.470805	0.474137	0.287475	0.513042	0.495398
si2h6	0.367016	0.305159	0.180642	-0.0295053	-0.0271085	-0.0482761	0.0109276	0.183308				-0.20775		-0.194207	0.047056	-0.169205				0.0109706	-0.00623792	-0.00354505				0.0115131	-0.000781321	-0.00388371					0.0527729	0.0754248	0.113181	0.146827	0.138854	0.166322	0.170614	0.126395			0.092582	0.132439	0.161372	0.168006	0.191142	0.190684
p4	0.260145	-0.77729	-1.47234	-2.53735	-2.53735	-2.81345	-2.82934	-1.5991				-1.06502		-3.42249	-3.10669	-3.52191				-0.104721	-0.323856	-0.393883				-0.0461337	-0.279799	-0.360177					1.3687	1.77404	2.11797	2.6579	2.6579	2.82925	2.94522	2.22221			2.1776	2.47834	2.92118	3.06411	3.13093	3.15533
so2	-0.218035	-0.114017	-0.813381	-0.9513	-0.9513	-1.16642	-1.18278	-0.966966				-0.137919		-1.37237	-1.40265	-1.35292				-0.477794	-0.372723	-0.358296				-0.320253	-0.24003	-0.238893					1.96361	1.81108	1.6689	1.7925	1.7925	1.86782	1.88506	1.72023			2.22306	1.95286	1.97006	1.78396	1.94489	1.95902
so3	-0.456307	-0.246323	-1.12486	-1.27626	-1.27626	-1.53316	-1.54926	-1.31269				-0.1514		-1.79422	-1.80856	-1.74886				-0.488532	-0.374076					-0.365707	-0.275286						2.42957	2.11981	1.86606	1.96411	1.96411	2.06329	2.07456	1.93917			2.60202	2.18357	2.15867	1.89255	2.14595	2.15371
ocs	-0.0183683	-0.100833	-0.628562	-0.815098	-0.815098	-0.978324	-0.990774	-0.731079				-0.186537		-1.1743	-1.15764	-1.16309				-0.109873	-0.183697	-0.192419				-0.105101	-0.124632	-0.135251					0.867438	1.16225	1.22822	1.38796	1.38796	1.47835	1.50368	1.2874			1.42663	1.4372	1.52545	1.4917	1.57847	1.59303
cs2	0.271943	-0.0854303	-0.633388	-0.968941	-0.968941	-1.14967	-1.17991	-0.723394				-0.335553		-1.41326	-1.3803	-1.4224				0.0270755	-0.134177	-0.177792				-0.0146852	-0.0883308	-0.120711					0.512879	1.15449	1.45498	1.7532	1.7532	1.88107	1.92781	1.52951			1.41711	1.70254	1.92687	2.02836	2.04067	2.07641
s2o	0.166399	0.0214799	-0.674935	-0.946003	-0.946003	-1.17912	-1.20962	-0.820789				-0.271068		-1.43255	-1.46001	-1.44547				-0.409933	-0.372669	-0.382992				-0.20976	-0.178889	-0.197828					1.74133	1.85901	1.92618	2.19348	2.19348	2.30341	2.34948	1.99255			2.28189	2.25392	2.41076	2.3472	2.45031	2.47636
s3	0.509861	0.184613	-0.454855	-0.911751	-0.911751	-1.15734	-1.21507	-0.581841				-0.456896		-1.46312	-1.50318	-1.52844				-0.173174	-0.28798	-0.345635				-0.0262497	-0.0800717	-0.123826					1.2146	1.75574	2.06256	2.4918	2.4918	2.64678	2.72862	2.14873			2.15513	2.4135	2.73863	2.83008	2.88168	2.91461
s4-c2v	-0.0754301	-0.219674	-1.34676	-2.07115	-2.07115	-2.5141	-2.61354	-1.5921				-0.724391		-3.00227	-3.12873	-3.13076			Karton 2020 V{5,6}Z	-0.422303	-0.726604				Karton 2020 V{5,6}Z	-0.0348662	-0.172857						2.64905	3.8101	4.40156	5.1346	5.1346	5.39224	5.53161	4.54167			4.6768	5.15048	5.64323	5.74333	5.78822	5.84641
ccl2	0.563798	0.265842	-0.0811112	-0.288374	-0.288374	-0.415298	-0.458646	-0.127469				-0.207263		-0.567091	-0.620379	-0.591838			CH2 singlet	0.00612418	-0.0809448	-0.117215				0.0449542	-0.0206966	-0.0471581					0.162163	0.579073	0.79021	0.936253	0.936253	1.02572	1.05541	0.841588			0.710798	0.924663	1.029	1.10041	1.13243	1.1337
alcl3	0.178577	-0.100131	-0.412838	-0.656487	-0.656487	-0.786589	-0.821238	-0.475756				-0.243649		-0.93628	-0.977727	-0.984029			0.18	-0.00511523	-0.0246052					0.00368742	-0.0113099						0.0844619	0.375653	0.444189	0.500256	0.500256	0.545972	0.570742	0.465188			0.461105	0.519767	0.54981	0.557522	0.616301	0.592634
clcn	-0.0979144	-0.26383	-0.750679	-0.902255	-0.902255	-1.05532	-1.06734	-0.846818				-0.151576		-1.22332	-1.22414	-1.21626				-0.156455	-0.201499	-0.196477				-0.128009	-0.159882	-0.163264					1.07185	1.13869	1.21617	1.32735	1.32735	1.40441	1.42732	1.2681			1.39771	1.4231	1.45884	1.41406	1.49194	1.4907
oclo	0.235733	0.0273037	-0.605723	-0.717628	-0.717628	-0.912543	-0.924094	-0.7418				-0.111905		-1.09226	-1.1202	-1.07463				-0.37376	-0.40599	-0.427395				-0.187433	-0.234036	-0.256244					1.77435	1.88344	1.82503	1.96119	1.96119	2.07481	2.09723	1.90251			2.31187	2.13555	2.15546	1.99692	2.18516	2.18933
cloo	1.06571	1.3222	0.567491	0.461472	0.461472	0.221806	0.19577	0.393891				-0.10602		0.0286087	-0.0566063	0.0391932				-0.476111	-0.563484	-0.640711				-0.125897	-0.0912558	-0.0943486					2.26072	2.88389	3.15452	3.40397	3.40397	3.60796		3.28952			3.5399	3.69126	3.74116	3.643		3.81583
cl2o	0.0571825	-0.0389994	-0.489254	-0.661477	-0.661477	-0.796399	-0.81558	-0.559526				-0.172223		-0.974524	-0.961953	-0.958653				-0.0777443	-0.150761	-0.172288				-0.0570993	-0.109438	-0.130349					0.726269	0.973357	1.05354	1.20783	1.20783	1.30424	1.32888	1.10454			1.19477	1.23279	1.32747	1.31559	1.40713	1.41917
bn3pi	0.929682	0.805916	0.586765	0.513838	0.513838	0.428143	0.413994	0.536128		0.369479		-0.0729262		0.366952	0.319158	0.344349	0.315629	0.322774		-0.1891	-0.206232	-0.206214	-0.196984	-0.191399		-0.057643	-0.0382216	-0.0311153	-0.0244583	-0.0256509			0.45458	0.632348	0.66685	0.707204	0.707204	0.734912	0.743552	0.688041		0.756268	0.776192	0.780314	0.777258	0.741607	0.767046	0.766115	0.767365
cf	0.188789	0.179189	-0.0105576	-0.0371145	-0.0371145	-0.0916304	-0.0978368	-0.0454825		-0.122392		-0.0265569		-0.145894	-0.155514	-0.134458	-0.152096	-0.148155		-0.0427888	-0.0587006	-0.0609398	-0.0586379	-0.0536144		-0.00573914	-0.0143219	-0.0156503	-0.0125025	-0.0116143	6.6e-07		0.258325	0.297637	0.254908	0.277604	0.277604	0.3038	0.30951	0.275306		0.319669	0.365342	0.29828	0.305103	0.268398	0.330132	0.326214	0.328535
ch2c	0.228268	0.191362	-0.0147337	-0.0855608	-0.0776761	-0.166314	-0.161146	-0.06585		-0.199201		-0.0629424		-0.212976	-0.240429	-0.246388	-0.245237	-0.239128		0.00761849	-0.0256557	-0.024359	-0.0220147			0.0191722	-0.00168196	-0.00250279	0.00140987				0.235378	0.35505	0.418691	0.46525	0.459212	0.503177	0.511847	0.452297		0.528214	0.435816	0.489931	0.511336	0.507084	0.545868	0.541909	0.542499
ch2ch	0.407956	0.428299	0.270392	0.185896	0.193663	0.103826	0.10938	0.220821		0.070645		-0.0767291		0.0756631	0.0293248	0.0158354	0.0237874	0.0300048		-0.0255102	-0.045682	-0.0411117	-0.0399866			-0.0122328	-0.0233052	-0.0121465	-0.0095269				0.226573	0.32402	0.368847	0.421202	0.412821	0.457459	0.466433	0.404081			0.397727	0.431605	0.462926	0.453633	0.501086	0.498084
c2h4	0.0231341	-0.00148622	-0.244856	-0.323058	-0.311914	-0.415102	-0.403808	-0.305717		-0.445897		-0.0670578		-0.468029	-0.491092	-0.505037	-0.496812	-0.490056		-0.0217506	-0.0426082	-0.0265984	-0.0249852			-0.0171302	-0.0339635	-0.0257991	-0.0239686				0.236623	0.333168	0.372263	0.424053	0.413487	0.458029	0.466053	0.406677		0.481055	0.408956	0.435602	0.466058	0.450401	0.500029	0.497348	0.494148
ch2nh	0.039089	0.0101266	-0.300128	-0.377249	-0.368088	-0.478936	-0.471409	-0.37068		-0.517675		-0.0679599		-0.558294	-0.569549	-0.573395	-0.573642	-0.566216		-0.0487581	-0.0713159	-0.0576927	-0.0567481			-0.0374088	-0.0535071	-0.0473343	-0.0465481				0.42953	0.5142	0.533601	0.587222	0.57872	0.627761	0.637702	0.568453			0.631168	0.624393	0.645391	0.608372	0.675825	0.670928
hco	0.321971	0.166412	-0.18681	-0.243228	-0.242651	-0.342947	-0.346592	-0.255524		-0.394073		-0.0558418		-0.448371	-0.44532	-0.425429	-0.45151	-0.443889		-0.10041	-0.12401	-0.125712	-0.123052			-0.0633922	-0.0696271	-0.0664691	-0.063209				0.543903	0.634272	0.610674	0.662657	0.660641	0.70232	0.713908	0.638845		0.731907	0.778553	0.714579	0.728299	0.67276	0.748338	0.744335	0.747615
h2co	0.108191	0.0261854	-0.312996	-0.36713	-0.365098	-0.469806	-0.4683	-0.385772		-0.514801		-0.0521022		-0.561876	-0.566325	-0.552644	-0.571052	-0.563589		-0.0760251	-0.0916927	-0.0875684	-0.0840692			-0.0598536	-0.0650441	-0.0610281	-0.0585255				0.529686	0.578095	0.541577	0.58643	0.582551	0.621065	0.631197	0.567471		0.647233	0.709597	0.633725	0.644521	0.5846	0.662639	0.657506	0.661229
co2	-0.301587	-0.182547	-0.711892	-0.788062	-0.788062	-0.950329	-0.95472	-0.836355		-1.02434		-0.0761697		-1.09258	-1.11302	-1.07629	-1.10856	-1.09739		-0.186376	-0.219888	-0.21091	-0.201761			-0.17064	-0.163034	-0.160199	-0.152216				1.14978	1.21302	1.09234	1.16654	1.16654	1.23136	1.24684	1.14032		1.271	1.48896	1.2782	1.2821	1.14518	1.29873	1.29509	1.29208
hno	0.0286244	0.0465078	-0.365317	-0.406709	-0.402597	-0.510568	-0.510438	-0.441381		-0.562645		-0.0372791		-0.628453	-0.61287	-0.587299	-0.625801	-0.617421		-0.107146	-0.131905	-0.127858	-0.130749	-0.143516		-0.0743865	-0.0856199	-0.0823111	-0.0835822	-0.096419			0.910789	0.972168	0.970093	1.03204	1.02804	1.09111	1.10388	1.0157		1.13151	1.19331	1.13515	1.13428	1.05372	1.1529	1.14659	1.15563
no2	0.130533	0.140547	-0.518651	-0.577902	-0.577902	-0.761897	-0.76704	-0.658828		-0.851383		-0.0592506		-0.939213	-0.946691	-0.890395	-0.953413	-0.939875		-0.370491	-0.391667	-0.39987	-0.39813			-0.254796	-0.232125	-0.23608	-0.229869				1.93401	2.05361	2.02189	2.12342	2.12342	2.23967	2.26089	2.10663			2.52076	2.36591	2.33376	2.1555	2.34974	2.33951
n2o	-0.621841	-0.485854	-1.11193	-1.20188	-1.20188	-1.37978	-1.38338	-1.24781		-1.46277		-0.0899513		-1.56197	-1.55578	-1.52127	-1.55881	-1.54607		-0.463443	-0.455511	-0.440237	-0.444162			-0.316863	-0.296249	-0.297567	-0.298934				2.36312	2.20137	2.15964	2.25913	2.25913	2.35805	2.37983	2.23283			2.70213	2.5271	2.48292	2.28568	2.45785	2.44901
o3	-0.314058	-0.134988	-0.976701	-0.993821	-0.993821	-1.22232	-1.224	-1.1532		-1.33766		-0.0171205		-1.42573	-1.44263	-1.35207	-1.47515	-1.45691		-0.853912	-0.92071	-0.96063	-0.97811			-0.399458	-0.425225	-0.463018	-0.463963				3.86638	4.13198	4.2139	4.38294	4.38294	4.58692	4.62108	4.36686		4.71298	5.0719	4.93088	4.8171	4.49828	4.77501	4.75793	4.79317
hoo	0.34766	0.300422	0.0173122	-0.012392	-0.00926944	-0.0774036	-0.0820641	-0.0259877		-0.117949		-0.0265817		-0.165014	-0.151208	-0.127439	-0.16136	-0.1556		-0.0821781	-0.112303	-0.129362	-0.134439			-0.0459841	-0.0602022	-0.0556535	-0.0568929				0.654451	0.731621	0.646101	0.696249	0.694214	0.755598	0.765003	0.689953		0.793617	0.898047	0.756034	0.765218	0.677021	0.810759	0.805797	0.818591
hooh	-0.00201162	0.0219667	-0.343549	-0.385794	-0.378854	-0.480956	-0.485121	-0.409056		-0.542197		-0.0353051		-0.580428	-0.586058	-0.553543	-0.611242	-0.60208		-0.0758741	-0.0952483	-0.0917979	-0.0919302			-0.0637268	-0.0765171	-0.0778153	-0.0781549				0.739373	0.826109	0.704099	0.752273	0.747236	0.806087	0.813693	0.742403			1.01403	0.8239	0.826792	0.710986	0.856648	0.852844
f2o	0.119661	0.186682	-0.347312	-0.368801	-0.368801	-0.462769	-0.473262	-0.406004		-0.525859		-0.0214882		-0.648155	-0.572485	-0.523761	-0.589485	-0.581043		-0.181541	-0.212034	-0.224371	-0.223496			-0.11519	-0.125974	-0.137989	-0.132757				1.34693	1.48131	1.40116	1.46852	1.46852	1.57046	1.58326	1.47728			1.81827	1.63957	1.61398	1.46264	1.65742	1.64807
hocl	0.0371714	0.0222515	-0.257274	-0.34337	-0.33905	-0.426892	-0.433359	-0.305129		-0.472916		-0.0817765		-0.52075	-0.522938	-0.516496	-0.520769	-0.514419		-0.0347809	-0.0627795	-0.067447	-0.062424	-0.0707443		-0.0285631	-0.0484144	-0.0553234	-0.0503321	-0.0594865			0.4372	0.551841	0.516756	0.591943	0.589481	0.640541	0.651365	0.545628		0.677906	0.677371	0.604681	0.65058	0.60678	0.691364	0.69729	0.701071
ssh	0.249842	0.253017	0.0714403	-0.133155	-0.128307	-0.202143	-0.220617	0.0510525		-0.250956		-0.199747		-0.320077	-0.308297	-0.346667	-0.287658	-0.282788		0.00313064	-0.0381096	-0.0584032	-0.0464933			0.0107269	-0.0149782	-0.0288968	-0.0144138				0.148767	0.30882	0.419102	0.558	0.553654	0.62031	0.641445	0.452201		0.679477	0.379069	0.490411	0.613274	0.666178	0.69819	0.712553	0.71267
b2	0.408442	0.639822	0.478648	0.358816	0.358816	0.26185	0.216698	0.432376		0.149694		-0.119832		0.217496	0.0817083	0.147323	0.0686386	0.0793936	0.077	0.193282	0.084601	0.0502054	0.0313046	0.0090153	-0.012	0.378415	0.286206	0.292784	0.289055	0.27874			0.863635	0.908474	1.08125	1.16272	1.16272	1.20521	1.21978	1.11272		1.23932	1.11513	1.26522	1.27789	1.27957	1.25667	1.26203	1.25637
bh	0.0469148	0.0425946	0.0200815	0.0096573	0.0112038	-0.000804743	0.00274077	0.01481		-0.00160775		-0.00887774		-0.00458274	-0.00529782	-0.0118382	-0.0068681	-0.00617012		0.0111773	0.00874357	0.0123346	0.0126535	0.0112343		0.0125317	0.0102874	0.0143584	0.0149517	0.0136111			0.029062	0.0283694	0.0388992	0.0415948	0.0417897	0.0441665	0.0448011	0.0393315		0.0459068	0.0348228	0.0455178	0.0457151	0.0479575	0.0467477	0.0465813	0.0468718
bh3	0.0448014	-0.00655877	0.00244509	-0.00151739	0.000928997	-0.0168915	-0.0100791	-0.0054022		-0.0174596		-0.00151609		0.00469462	-0.0205351	-0.0271064	-0.0263878	-0.0252032	-0.024	0.00278263	0.00261483	0.00391254	0.00407459	0.00405668	[0.004]	0.00274667	0.00301574	0.00356051	0.00393649	0.00408198			0.0112387	0.0178452	0.0206515	0.0263396	0.0241195	0.0308288	0.031755	0.0245395		0.0334382	0.0219045	0.0241653	0.0289488	0.0270031	0.0366902	0.0354945	0.0349072
bn	-3.03546	-1.98073	-2.4613	-2.44658	-2.44658	-2.56252	-2.55421	-2.56405		-2.61149		0.0147222		-2.68085	-2.65645	-2.61599	-2.68078	-2.67158		-0.81012	-1.08687	-1.21115	-1.15587	-1.18222		-0.422336	-0.364958	-0.339371	-0.312459	-0.315858			1.34437	2.46318	2.91066	3.02608	3.02608	3.13837	3.17339	2.99635		3.22295	3.02349	3.4059	3.32584	3.28479	3.26861	3.24277	3.26621
bf	-0.0275234	-0.0213417	-0.200052	-0.222823	-0.222823	-0.280123	-0.286476	-0.237444		-0.311071		-0.0227718		-0.324149	-0.346937	-0.322423	-0.340823	-0.336875		-0.0288061	-0.0344294	-0.034239	-0.0305672	-0.0262415		-0.0083753	-0.00998765	-0.0101634	-0.00783396	-0.00787541			0.302328	0.301128	0.243376	0.264347	0.264347	0.285393	0.290182	0.260413		0.296863	0.369627	0.284786	0.290533	0.247443	0.306881	0.304656	0.302694
nh	0.0428402	0.0679133	0.0962861	0.0777842	0.0780113	0.0728247	0.0752727	0.0971125		0.0728137		-0.0182749		0.0830895	0.0726714	0.0604309	0.0698392	0.0702339		0.0087609	0.0060424	0.000153904	0.0011524	0.000798771		0.00920284	0.00690704	0.000859514	0.00178195	0.00138412			0.0497684	0.0522178	0.0334682	0.0368492	0.0359717	0.0409651	0.0419504	0.0362399		0.0449147	0.0640961	0.0391627	0.0404995	0.0285051	0.0458147	0.044402	0.0475019
nh2	0.0747938	0.0929305	0.0826769	0.0555471	0.0589609	0.0332657	0.0377725	0.0723053		0.0257003		-0.023716		0.0418774	0.0176467	0.00716351	0.0110968	0.0130345		0.00358283	0.00140949	-0.00359396	-0.00201286	-0.00266187		0.00447491	0.0030496	-0.00358494	-0.00220996	-0.00335054			0.112715	0.128725	0.0887599	0.0984998	0.0957286	0.109145	0.111042	0.0969535		0.118111	0.158007	0.103862	0.108257	0.0805637	0.12094	0.11849	0.124281
hcn	-0.120768	-0.154018	-0.518257	-0.591961	-0.590369	-0.69622	-0.694359	-0.593997		-0.740163		-0.0721127		-0.809812	-0.793133	-0.790232	-0.795573	-0.788221		-0.121271	-0.140118	-0.126572	-0.130132	-0.14095		-0.0979948	-0.107839	-0.0994412	-0.10234	-0.11347	3.8111e-09		0.93582	0.866331	0.897881	0.960132	0.956766	1.00583	1.02011	0.932417		1.03822	1.0634	1.05065	1.05524	0.99833	1.06105	1.05533	1.05403
hof	0.00317209	0.0624127	-0.257163	-0.277135	-0.273172	-0.341989	-0.344289	-0.299453		-0.380429		-0.0160096		-0.441939	-0.411838	-0.386799	-0.424147	-0.418346		-0.0678761	-0.0863741	-0.0904582	-0.0917785			-0.0495408	-0.0598325	-0.0625599	-0.06269				0.706195	0.786059	0.702957	0.744906	0.741311	0.796324	0.802958	0.740313		0.827515	0.964868	0.822564	0.818694	0.720745	0.842804	0.839128	0.848948
alh	0.0427887	0.0215874	-0.0343307	-0.0601168	-0.0592775	-0.0681653	-0.0596636	-0.0377894		-0.0593923		-0.0249468		-0.0999448	-0.0600303	-0.086039	-0.059064	-0.0591076		0.0106022	0.00470487	0.00620285	0.00736556	0.00699378		0.0114136	0.00592938	0.00767236	0.00926613	0.00922879			0.0235905	0.0161793	0.0235922	0.0303867	0.0294501	0.0335837	0.0347354	0.025084		0.0360435	0.0198597	0.0276064	0.0333967	0.0355493	0.0381516	0.0381643	0.0371851
alh3	0.16149	0.0616063	-0.019963	-0.0353389	-0.0344606	-0.0399804	-0.0246928	-0.0198044		-0.0245994		-0.0144975		-0.0827729	-0.015415	-0.0505549	-0.0244865	-0.0245014	-0.016	0.00731764	0.00784078	0.00576415	0.00598222	0.00651685	[0.006]	0.00800897	0.00951054	0.00619704	0.00666553	0.0072312			0.0154963	0.0207745	0.0191707	0.0235217	0.0229499	0.0265015	0.0277426	0.020953		0.0290551	0.0255002	0.0224325	0.0258517	0.0239497	0.0308404	0.0298624	0.0302006
alf	0.012801	-0.0758857	-0.273184	-0.313529	-0.313529	-0.374343	-0.373834	-0.315491		-0.395268		-0.0403447		-0.43304	-0.431114	-0.427782	-0.421197	-0.417756		-0.0407746	-0.0417553	-0.033983	-0.0288084	-0.0201664		-0.0213553	-0.0159198	-0.0142243	-0.0104714	-0.00822807			0.287018	0.289542	0.186008	0.204999	0.204999	0.221512	0.228974	0.193393		0.238309	0.355405	0.217657	0.225306	0.166144	0.24447	0.237788	0.246456
alcl	0.074191	-0.0194561	-0.160905	-0.279838	-0.279838	-0.3361	-0.35287	-0.185761		-0.37109		-0.118932		-0.410785	-0.42224	-0.428649	-0.393131	-0.390207		-0.00114872	-0.0155381	-0.019682	-0.00334384	0.000473539		0.00783954	0.00107953	-0.00511513	0.00372531	0.00128586			0.072939	0.191228	0.226652	0.258553	0.258553	0.279732	0.291149	0.236776		0.310276	0.234727	0.265216	0.284164	0.289495	0.312218	0.304066	0.32697
sih	0.0555217	0.100584	0.087774	0.0270832	0.0282196	0.0240335	0.039912	0.0923316		0.0412837		-0.0595544		-0.00817254	0.051018	-0.00963834	0.0429431	0.042723		0.00754788	-0.00415201	-0.00455062	-0.00156248	-0.00199713		0.00794067	-0.00390159	-0.00414723	-0.000797405	-0.000846756			0.0146236	0.00213982	0.00934599	0.0126881	0.0113618	0.0155563	0.0162485	0.0106775		0.0175101	0.00262658	0.0109362	0.013945	0.0156001	0.019407	0.0184034	0.0186112
sih4	0.176352	0.160588	0.0931559	-0.0111077	-0.0120269	-0.016646	0.0148125	0.0925925		0.0151118		-0.105183		-0.0988356	0.0403059	-0.0746505	0.0154739	0.0154258		0.00499522	-0.00404017	-0.00342833	-0.000916943	-0.00108575		0.00523472	-0.00237177	-0.00432335	-0.00186274	-0.00212154			0.0179988	0.0114965	0.0176321	0.0238279	0.0207242	0.028621	0.0286088	0.0203331		0.0312011	0.0141116	0.0206322	0.0261882	0.0249652	0.0337051	0.0336588	0.0334635
sio	0.162533	0.0803297	-0.352945	-0.505031	-0.505031	-0.641153	-0.647909	-0.442171		-0.698752		-0.152086		-0.79941	-0.783621	-0.793404	-0.760256	-0.752095		-0.144816	-0.255145	-0.230092	-0.220699	-0.199803		-0.0806794	-0.108011	-0.0956352	-0.0792008	-0.0811899			0.812974	1.02331	0.932585	1.02222	1.02222	1.0374	1.04944	0.937699		1.05962	1.25608	1.09126	1.12347	1.02171	1.06703	1.08545	1.06851
sif	0.0801623	0.0353399	-0.163529	-0.24148	-0.24148	-0.305685	-0.295088	-0.203301		-0.311221		-0.0779506		-0.380693	-0.346007	-0.380781	-0.330736	-0.328147		-0.0368412	-0.0516715	-0.0486532	-0.0430386	-0.0353399		-0.0162919	-0.0240193	-0.0260241	-0.0193092	-0.0173766	9.1e-07		0.255163	0.275958	0.187228	0.202925	0.202925	0.220364	0.226267	0.196697		0.234882	0.338731	0.219085	0.223026	0.16936	0.241354	0.235555	0.242402
cs	0.472191	0.111653	-0.228925	-0.413907	-0.413907	-0.519653	-0.542179	-0.280334		-0.592362		-0.184982		-0.678213	-0.664017	-0.673234	-0.653069	-0.645014	-0.663	0.0454583	-0.0886962	-0.112144	-0.103109	-0.117437	[-0.134]	0.0502502	-0.0354062	-0.0491384	-0.0412305	-0.0563043			0.0871505	0.59016	0.786626	0.977826	0.977826	1.05048	1.08201	0.831511		1.11946	0.724407	0.920469	1.07469	1.15599	1.14935	1.17144	1.15215
h2	0	0	0	0	0	0	0	0		0		0		0	0	0	0	0		0	9.79645e-07	0	0	0		0	9.79645e-07	0	0	0			0	0	0	0	0	0	0	0		0	0	0	0	0	0	0	0
oh	0.0169097	0.0251412	0.0123729	0.0033278	0.00416059	-0.0132933	-0.013714	0.00350805		-0.0239763		-0.00821233		-0.00639064	-0.0306921	-0.0268519	-0.0363906	-0.0347434	-0.035	0.00453046	0.00230342	-0.00672326	-0.00557769	-0.00556807	-0.007	0.00479478	0.00344957	-0.00577675	-0.00494867	-0.00546761			0.117973	0.126787	0.0712107	0.0783954	0.077728	0.0859655	0.087769	0.0771031		0.0931193	0.155628	0.0833271	0.0861611	0.0551809	0.0942591	0.0927298	0.0977888
hf	0.00257651	-0.00380497	-0.0815048	-0.0934053	-0.0911332	-0.127143	-0.129638	-0.105324		-0.14797		-0.0096284		-0.135051	-0.166211	-0.151252	-0.170147	-0.167205	-0.165	-0.0129518	-0.0154185	-0.0166363	-0.015808	-0.0135209	-0.015	-0.0139405	-0.0151794	-0.016342	-0.016057	-0.0155566			0.196047	0.211024	0.101385	0.109437	0.109172	0.11675	0.11968	0.10636		0.125003	0.259027	0.118635	0.120277	0.0623612	0.126472	0.123794	0.129649
h2o	0.0134511	0.0109842	-0.112431	-0.134229	-0.128421	-0.185556	-0.185271	-0.147932		-0.215495		-0.0159907		-0.198529	-0.23927	-0.224186	-0.252057	-0.247206	-0.243	-0.0186823	-0.0220907	-0.0236152	-0.0220836	-0.0223187	[-0.025]	-0.0193148	-0.0209128	-0.024388	-0.0234865	-0.025687			0.271078	0.300132	0.175959	0.191309	0.189332	0.207927	0.211434	0.188188		0.222633	0.368405	0.205899	0.21026	0.13841	0.22572	0.222582	0.232408
ch	0.069209	0.10836	0.127513	0.112247	0.113378	0.104569	0.10861	0.125047		0.104642		-0.0141346		0.115902	0.104082	0.0924478	0.0998413	0.100478	0.1	0.00842048	0.003293	0.0029754	0.00423051	0.00383927	0.003	0.008936	0.00391267	0.00328456	0.00452187	0.00415482			0.023485	0.0234653	0.0252921	0.026627	0.0260225	0.0297619	0.0304848	0.0267441		0.0323039	0.0288031	0.0295955	0.0292646	0.0271977	0.0333691	0.0318111	0.0338915
ch2-trip	0.0229318	0.00297591	0.0395453	0.0156478	0.0176661	0.00087991	0.00837898	0.0328178		0.0033547		-0.0218791		0.0250539	-0.000442382	-0.0195457	-0.00272313	-0.00191667		0.00695447	0.0025835	-0.00278329	-0.00113902	-0.000604221		0.00732295	0.002957	-0.0032638	-0.00166355	-0.00121767			0.0374496	0.0357835	0.0180301	0.0239561	0.0220194	0.0283525	0.029065	0.0217914		0.0312282	0.0439234	0.0210978	0.0263292	0.0156935	0.033619	0.0330848	0.0331161
ch3	0.0446272	0.0205268	0.0304171	0.00361699	0.00839868	-0.0209898	-0.0124115	0.0188188		-0.0243486		-0.0220185		0.00229941	-0.032178	-0.0481463	-0.0387889	-0.0368728	-0.037	0.00272467	-0.000427102	-0.00229611	-0.000683208	-0.000275535	[-0.001]	0.00311267	7.95348e-05	-0.00383755	-0.00228908	-0.00217606			0.0528665	0.0631206	0.0391641	0.0488176	0.0449461	0.0567162	0.0577955	0.0468184		0.0614655	0.077479	0.0458278	0.0536533	0.0365933	0.0661008	0.0647629	0.0646686
ch4	0.0413283	0.0265423	-0.015296	-0.0454913	-0.0374207	-0.0787551	-0.0688909	-0.0332186		-0.0865808		-0.0221247		-0.0695879	-0.0987827	-0.112278	-0.10798	-0.105141		-0.00404816	-0.00623098	-0.00108396	0.000383389	-2.77083e-05		-0.00398039	-0.00569268	-0.00415927	-0.00259617	-0.00320923			0.0497915	0.0759325	0.0579547	0.0726524	0.0660352	0.0837222	0.0850057	0.0688723		0.0896552	0.0932052	0.0678155	0.0798492	0.0614865	0.0972675	0.0955353	0.0937131
cch	0.526583	0.665231	0.465883	0.356075	0.35752	0.26279	0.252987	0.410183		0.20528		-0.108363		0.202771	0.153698	0.155503	0.147569	0.155226		0.0849898	-0.0414478	-0.0450598	-0.049827	-0.0600901		0.0588288	-0.0178148	0.00283853	0.00477253	0.00089023	1.84e-06		0.547589	0.590562	0.651106	0.720944	0.71728	0.765028	0.777972	0.687787		0.795206	0.7249	0.76189	0.79236	0.775519	0.817201	0.817255	0.810247
c2h2	-0.120949	-0.146154	-0.465881	-0.551056	-0.546327	-0.653782	-0.648834	-0.536655		-0.69398		-0.080446		-0.747575	-0.746201	-0.753043	-0.748593	-0.741347		-0.0413175	-0.0816627	-0.0637393	-0.0647225	-0.0729026		-0.0248388	-0.0612476	-0.0508538	-0.0509026	-0.0590446	4.2282e-10		0.598342	0.599778	0.647548	0.714661	0.707978	0.75751	0.770204	0.681608		0.786758	0.736213	0.757727	0.785454	0.757706	0.810425	0.807922	0.801206
nh3	0.0609043	0.0640585	-0.0321761	-0.0680903	-0.059221	-0.114048	-0.107205	-0.0617172		-0.133215		-0.0270449		-0.121219	-0.152783	-0.157298	-0.164678	-0.160504		-0.00962612	-0.0128103	-0.0109289	-0.00915478	-0.0106039		-0.00885155	-0.0108547	-0.013187	-0.0117586	-0.0144494			0.173743	0.212148	0.147014	0.164525	0.158952	0.182434	0.185039	0.161389		0.19634	0.260407	0.172028	0.180823	0.134504	0.201901	0.198673	0.206203
c2	-1.48889	-1.24226	-1.81417	-1.91193	-1.91193	-2.07821	-2.10596	-1.92968		-2.19413		-0.0977611		-2.24871	-2.29025	-2.21769	-2.30079	-2.28664	-2.291	-1.29675	-1.06708	-1.11881	-1.10214	-1.12788	-1.15	-0.894461	-0.577504	-0.569515	-0.53006	-0.537071			2.08467	2.65546	3.01448	3.21987	3.21987	3.32613	3.35175	3.09822		3.39346	3.25951	3.52738	3.53882	3.47927	3.43699	3.469	3.42987
n2	-0.0936403	-0.117745	-0.5247	-0.582594	-0.582594	-0.682894	-0.682664	-0.600809		-0.726764		-0.0578941		-0.816368	-0.777715	-0.766462	-0.780112	-0.773033	-0.778	-0.176521	-0.156645	-0.142611	-0.150688	-0.165884	[-0.176]	-0.151145	-0.124102	-0.115903	-0.123181	-0.138731			1.19894	1.02787	1.03553	1.08941	1.08941	1.14313	1.15723	1.07983		1.17819	1.26168	1.21172	1.19732	1.11769	1.20106	1.19245	1.19648
co	0.128184	0.0223166	-0.334467	-0.387955	-0.387955	-0.484708	-0.49133	-0.402182		-0.535891		-0.0534883		-0.594283	-0.58952	-0.564075	-0.589796	-0.582643	-0.581	-0.064655	-0.100655	-0.0973499	-0.0948578	-0.0974945	[-0.101]	-0.05731	-0.0692604	-0.0668004	-0.064038	-0.0699879			0.482587	0.634089	0.600297	0.652042	0.652042	0.689165	0.700396	0.625018		0.715303	0.778328	0.702437	0.716632	0.660293	0.73165	0.729906	0.728313
cn	1.09351	1.31335	1.10695	0.984506	0.984506	0.889716	0.869812	1.06217		0.811078		-0.122446		0.819131	0.76087	0.774958	0.740029	0.749456		-0.0963449	-0.379579	-0.425411	-0.442515	-0.468875		-0.09907	-0.178027	-0.147584	-0.146153	-0.155125			1.11415	1.23653	1.34421	1.43821	1.43821	1.49871	1.5186	1.39323		1.54437	1.51782	1.57293	1.58068	1.5309	1.57056	1.56954	1.56685
no	0.50119	0.241996	-0.118587	-0.178151	-0.178151	-0.264052	-0.268774	-0.177002		-0.310389		-0.059564		-0.389445	-0.354852	-0.340895	-0.360729	-0.35405		-0.1361	-0.153133	-0.155147	-0.159444	-0.172459		-0.0937904	-0.0959468	-0.089431	-0.0916842	-0.102726	4.4e-07		0.830975	0.877516	0.856729	0.912505	0.912505	0.967194	0.980629	0.897519		1.0035	1.07713	1.0025	1.0029	0.928586	1.02466	1.01784	1.02346
o2	-0.0553096	-0.0212194	-0.364739	-0.388557	-0.388557	-0.454031	-0.451032	-0.408921		-0.487443		-0.0238181		-0.573292	-0.510374	-0.501201	-0.53149	-0.525645		-0.087786	-0.125451	-0.121555	-0.128488	-0.146192		-0.0694776	-0.0959612	-0.0927529	-0.0971627	-0.113234			1.17158	1.12233	1.04056	1.09349	1.09349	1.14676	1.15741	1.07866		1.17919	1.37763	1.21761	1.2018	1.08023	1.19873	1.19546	1.1982
of	0.65662	0.594288	0.34753	0.337987	0.337987	0.299435	0.293061	0.325461		0.269868		-0.00954299		0.209093	0.250389	0.274028	0.241811	0.245534		-0.124758	-0.149646	-0.17819	-0.184691	-0.197902		-0.0371236	-0.0422048	-0.045008	-0.0445929	-0.0512906	4.4e-07		0.559008	0.649718	0.600756	0.644989	0.644989	0.695381	0.70383	0.637722		0.725429	0.797513	0.702973	0.708881	0.642816	0.741863	0.738761	0.744279
f2	-0.0315206	0.074523	-0.230983	-0.230028	-0.230028	-0.278039	-0.278436	-0.260112		-0.306312		0.000954197		-0.383188	-0.324416	-0.302897	-0.340034	-0.335559		-0.0837206	-0.105965	-0.108391	-0.112507	-0.128436		-0.0474616	-0.0599073	-0.0621161	-0.0633498	-0.0759882	1e-08		0.859614	0.928567	0.873696	0.912097	0.912097	0.974753	0.981993	0.920213		1.00649	1.13979	1.02235	1.00245	0.904528	1.02717	1.02108	1.02787
ph3	0.118067	0.199815	0.186925	0.0413759	0.0460715	0.0316248	0.060161	0.189551		0.0551112		-0.140853		-0.0312468	0.0735438	-0.0504147	0.0490024	0.049813		0.0040235	-0.00509112	-0.00775754	0.00103712	-0.00298364		0.00440976	-0.00323285	-0.0073271	0.0027319	-0.000907182			0.0286036	0.0264167	0.0644715	0.088442	0.0813803	0.100699	0.0987528	0.0703732		0.104948	0.0324259	0.0754411	0.0972029	0.106641	0.109982	0.117308	0.110354
hs	0.0310695	0.0735744	0.0715572	0.0232304	0.0259442	0.0160333	0.0166916	0.0714373		0.0115936		-0.045613		0.0019908	0.00790304	-0.0132981	0.00542651	0.0062448		0.00310856	0.000203565	-0.00315129	0.00218775	0.000996188		0.00327769	0.000931356	-0.00282589	0.0023098	0.000492281			0.0185269	0.0246344	0.036973	0.0551016	0.0524485	0.0628724	0.0616329	0.0407319		0.0663574	0.0302381	0.0432638	0.0605598	0.0652315	0.0675694	0.074746	0.0704807
h2s	0.0539126	0.0831934	0.0397071	-0.0516559	-0.0451129	-0.0773896	-0.0768826	0.0320919		-0.0905728		-0.08482		-0.109639	-0.107059	-0.139248	-0.107134	-0.104936	-0.11	0.00375585	0.00132902	-0.00444816	0.00398296	0.000911288		0.0041057	0.00322516	-0.00379358	0.00378727	-0.000624071			0.0389805	0.0642086	0.0992697	0.13308	0.126642	0.149839	0.147964	0.107724		0.157693	0.0788145	0.11616	0.146263	0.155337	0.161745	0.173023	0.166184
hcl	0.0170917	0.0129676	-0.0264355	-0.0857878	-0.0822294	-0.110351	-0.114607	-0.0345139		-0.125491		-0.0557939		-0.130104	-0.14536	-0.154681	-0.138657	-0.13691	-0.141	0.00243745	0.000702733	-0.00435491	0.0018816	0.000864441		0.00246823	0.00220017	-0.00350326	0.00039925	-0.00242495			0.0291988	0.0593492	0.0756781	0.0918021	0.0889396	0.102263	0.102708	0.080407		0.110053	0.0728496	0.0885546	0.100896	0.102539	0.111608	0.114451	0.116463
so	0.104216	0.103044	-0.189118	-0.292694	-0.292694	-0.375125	-0.378916	-0.233341		-0.411649		-0.103576		-0.491712	-0.460814	-0.473387	-0.451245	-0.445991		-0.0614231	-0.116977	-0.131935	-0.132153	-0.146484		-0.0501023	-0.0881722	-0.0981367	-0.090274	-0.102495	4e-08		0.824359	0.801106	0.77794	0.879819	0.879819	0.929624	0.944836	0.804557		0.968359	0.983338	0.910305	0.966972	0.915995	0.986859	0.999163	0.988889
clo	0.359796	0.331777	0.194742	0.123539	0.123539	0.0898635	0.0788944	0.191811		0.0614804		-0.0712035		0.018815	0.036489	0.0344597	0.0404149	0.04321		-0.0213724	-0.0690865	-0.109355	-0.10983	-0.133002		0.00325359	-0.0275559	-0.0362137	-0.031382	-0.0425437	6.9e-07		0.265777	0.455881	0.531448	0.625257	0.625257	0.702205	0.71455	0.581851		0.755904	0.559583	0.621872	0.687194	0.703101	0.772266	0.780489	0.791996
clf	0.0479178	0.0535083	-0.158219	-0.210758	-0.210758	-0.267497	-0.270516	-0.191014		-0.292117		-0.0525391		-0.343659	-0.327276	-0.325225	-0.318247	-0.31478		-0.0277588	-0.0467105	-0.0529111	-0.0503323	-0.0554974		-0.0217696	-0.0306674	-0.0351251	-0.0288097	-0.0327564	2.7e-06		0.369519	0.440174	0.39969	0.46696	0.46696	0.504467	0.513221	0.421438		0.531302	0.540303	0.467696	0.513216	0.47927	0.543122	0.552502	0.547083
p2	0.080307	-0.0685936	-0.380571	-0.721665	-0.721665	-0.84102	-0.842471	-0.429091		-0.891848		-0.341094		-1.0501	-0.957219	-1.08426	-0.951578	-0.943652	-0.974	-0.1465	-0.107587	-0.133981	-0.145675	-0.168558	[-0.189]	-0.102889	-0.0440816	-0.0613543	-0.0645409	-0.0839392			1.23559	1.04024	1.18551	1.43084	1.43084	1.50926	1.56688	1.2281		1.60817	1.27687	1.38722	1.57258	1.61036	1.65482	1.65769	1.6442
s2	0.134322	0.143912	-0.0868774	-0.307886	-0.307886	-0.394078	-0.408414	-0.117225		-0.445159		-0.221008		-0.535096	-0.503901	-0.556362	-0.489608	-0.48371		0.0369583	-0.0492079	-0.0672336	-0.0600052	-0.0759212		0.0468248	-0.0268783	-0.0407326	-0.0307045	-0.0449074			0.461616	0.499329	0.605239	0.795781	0.795781	0.861159	0.899139	0.637771		0.9388	0.612914	0.708219	0.87461	0.932028	0.965944	0.978485	0.973414
cl2	0.0584623	0.0346348	-0.133474	-0.27961	-0.27961	-0.351193	-0.370101	-0.158787		-0.399345		-0.146137		-0.437645	-0.456053	-0.466207	-0.434721	-0.430027		0.00688603	-0.022537	-0.0338788	-0.0195958	-0.0247633		0.00962282	-0.012927	-0.0244096	-0.0134498	-0.0213393			0.138354	0.26201	0.331671	0.425056	0.425056	0.470059	0.487034	0.350338		0.515234	0.321611	0.388104	0.467161	0.49999	0.527094	0.533502	0.539847
																			Karton2020 V{5,6}Z
														0.502904	0.949847	0.528265	1.20969	1.04918																												0.45959	0.646359	0.458448	0.87276
														2.7	2.5	2.61993	2.7	3																									1.22748	1.17015	1.09906	2.85	3.25	4.02278	3.4216
														2.7174	2.4807		2.7342																												Karton2020, Table 5	2.9968	3.3831		3.4216
RMSDs (kcal/mol)	0.534453	0.53481	0.251839	0.179987	0.181442	0.0956653	0.0904629	0.20077		0.0495238				0.0425796	0.0124217	0.0424601	0	0.00657119		0.0941675	0.0302288	0.0153883	0.0115731	0		0.0615869	0.0143488	0.00986325	0.00748638	0			0.413322	0.249028	0.182712	0.108372	0.109367	0.0582533	0.0442559	0.149033		0.0206245	0.138549	0.0822312	0.0384476	0.0738151	0.00623186	0.0102571	REF
																																	0.401596	0.244094	0.186435	0.112445	0.113591	0.0588203	0.0445958	0.14984		0.0182022	0.140313	0.0781037	0.0354484	0.0818171	0	0.00854453
																																											0.134697	0.0766534	0.0356962	0.0594417	0.0191053	0.0208179	0.0206245
																																					0.12078	0.0241471
							VQZ(f,d) vs VQZ(g,d)
							0.0362526
							VTZ(d,p) vs VTZ(f,p)
							0.304491
	VDZ(p,s)	VDZ(d,s)	VTZ(d,p)	VTZ(f,d)	VTZ(f,p)	VQZ(f,d)	VQZ(g,d)	VQZ(d,p)		V5Z(h,f)				V{D(d,s),T(f,p)}Z	{T(f,p),Q(g,d)}	{VTZ(d,p),VQZ(f,d)}	{Q,5}	{Q,5} --- v2
	ROHF: T3 - T													ROHF: T3-(T) term is extrapolated
cyclobutene	-0.0492292	-0.35597	-0.888293	-1.08634	-1.06652	-1.28139	-1.26923	-1.02545						-1.42385	-1.46177	-1.48905
t-butadiene	0.0135552	-0.145521	-0.694196	-0.868984	-0.849445	-1.06926	-1.05044	-0.831992						-1.20345	-1.24135	-1.2674
cyclobutane	0.00205522	-0.28591	-0.7303	-0.919017	-0.894059	-1.10085	-1.08065	-0.854536						-1.1999	-1.25789	-1.29661
n-pentane	0.0597293	-0.247004	-0.717168	-0.933436	-0.899761	-1.15105	novalue	-0.863276						-1.22804		-1.38025
benzene	-0.221891	-0.907469	-1.81418	-2.12622	-2.10311	-2.44817	-2.43482	-2.04847						-2.7044	-2.74989	-2.78308
hclo4	-0.20524	-0.396386	-1.48613	-1.61284	-1.60734	-1.9302	-1.94597	-1.72946						-2.21634	-2.26761	-2.16479
c2f6	0.184144	-0.0930632	-1.09042	-1.21021	-1.2102	-1.4972	-1.51709	-1.30927						-1.77201	-1.80859	-1.71209
c2cl6	0.284152	-0.771379	-1.80785	-2.48808	-2.48924	-2.90425	-3.01697	-2.00889						-3.35316	-3.51824	-3.48344
n2o4	-0.726533	-0.605613	-2.11233	-2.23712	-2.23712	-2.65631	-2.67261	-2.43185						-3.05761	-3.08625	-2.94367
cloocl	0.0938964	-0.041414	-0.752219	-0.953067	-0.953067	-1.14513	-1.16914	-0.858145						-1.41154	-1.37438	-1.35269
clo3	0.00868621	-0.329194	-1.26799	-1.33351	-1.33351	-1.60827	-1.61917	-1.48346						-1.83859	-1.89049	-1.78803
hoclo	0.257513	0.126413	-0.511376	-0.626365	-0.620313	-0.816635	-0.830502	-0.641399						-0.995844	-1.03015	-0.977893
pf5	-0.092463	-0.129828	-0.842889	-1.04315	-1.04315	-1.26963	-1.22055	-0.990439						-1.50246	-1.38905	-1.49507
sf6	-0.204101	-0.190099	-1.12449	-1.27799	-1.27799	-1.51677	-1.5367	-1.31097						-1.82509	-1.78245	-1.724
oxadiazole	-0.288357	-0.774544	-1.7814	-2.01567	-2.01001	-2.31378	-2.32386	-1.99685						-2.63134	-2.62196	-2.59502
dioxetan2one	-0.0526487	-0.357191	-1.23678	-1.38416	-1.38003	-1.6446	-1.65092	-1.43078						-1.89442	-1.90823	-1.86003
dioxetane	0.0849418	-0.19361	-0.810248	-0.951627	-0.94492	-1.14919	-1.15284	-0.953686						-1.32276	-1.35034	-1.32824
dithiotane	0.150509	-0.221454	-0.751093	-1.11179	-1.09795	-1.31222	-1.32994	-0.85688						-1.53875	-1.55029	-1.60865
borole	-0.0097337	-0.353998	-0.9954	-1.2124	-1.19569	-1.44969	-1.44017	-1.16122						-1.61898	-1.67239	-1.68968
c2cl4	0.149229	-0.556889	-1.35115	-1.80978	-1.80978	-2.11969	-2.18716	-1.50376						-2.43986	-2.54561	-2.52569
c2f4	0.135474	-0.0506868	-0.839144	-0.946383	-0.946383	-1.18634	-1.20096	-1.01669						-1.39683	-1.44277	-1.36975
cis-c2f2cl2	0.175567	-0.232243	-1.02511	-1.28689	-1.28689	-1.55638	-1.59435	-1.18973						-1.81728	-1.88639	-1.83703
trans-c2f2cl2	0.169522	-0.239884	-1.02664	-1.2879	-1.2879	-1.55592	-1.5927	-1.19013						-1.81495	-1.88221	-1.83552
cyclopentadiene	-0.111587	-0.543871	-1.26787	-1.51955	-1.49717	-1.78082	-1.7667	-1.45473						-1.97659	-2.0227	-2.05179
formic-anhydride	0.130213	-0.147848	-1.05208	-1.18831	-1.18695	-1.45482	-1.46232	-1.24586						-1.70952	-1.72388	-1.66757
furan	-0.133756	-0.658726	-1.466	-1.69895	-1.68622	-1.96901	-1.96751	-1.66209						-2.20295	-2.23469	-2.23473
oxetane	0.0738265	-0.207847	-0.736236	-0.899988	-0.885237	-1.09219	-1.08517	-0.870439						-1.2259	-1.27508	-1.28023
pyrrole	-0.10053	-0.700316	-1.48726	-1.75375	-1.73479	-2.03069	-2.02299	-1.69194						-2.25504	-2.29674	-2.31776
silole	0.0493401	-0.347927	-1.04885	-1.37076	-1.35351	-1.60677	-1.57243	-1.20491						-1.85922	-1.78037	-1.9015
thiophene	-0.0673861	-0.729771	-1.52995	-1.89658	-1.8807	-2.18174	-2.18959	-1.71772						-2.45951	-2.48298	-2.52605
beta-lactim	-0.0851612	-0.452669	-1.23893	-1.45522	-1.43765	-1.71683	-1.71092	-1.42875						-1.933	-1.97049	-1.96929
clf5	0.00403495	0.190011	-0.859335	-0.915045	-0.915045	-1.19349	-1.21835	-1.06615						-1.47078	-1.50645	-1.37001
clf3	0.177444	0.217818	-0.411007	-0.472518	-0.472518	-0.64697	-0.66199	-0.532785						-0.81969	-0.84196	-0.771621
pf3	0.036625	0.00905199	-0.464793	-0.643577	-0.643577	-0.78234	-0.767262	-0.559942						-0.971787	-0.884743	-0.95009
hoclo2	0.113488	-0.0998206	-1.01593	-1.14679	-1.13991	-1.4209	-1.43855	-1.2221						-1.66297	-1.72221	-1.63483
h2no	0.152386	0.0927556	-0.186525	-0.247656	-0.241801	-0.331917	-0.331398	-0.248244						-0.410051	-0.416501	-0.408722
nh2oh	0.0704305	0.051986	-0.255693	-0.319816	-0.310726	-0.417624	-0.417626	-0.323751						-0.493135	-0.519164	-0.503166
cyclopropane	0.0065874	-0.214455	-0.5391	-0.676987	-0.658478	-0.812849	-0.797139	-0.631789						-0.881779	-0.928846	-0.957461
cyclopropene	-0.0551059	-0.285885	-0.710955	-0.859505	-0.846554	-1.01033	-1.00247	-0.819418						-1.12852	-1.15056	-1.16849
ch3ph2	0.16605	0.152592	0.019015	-0.179697	-0.167109	-0.2401	-0.206869	-0.00718191						-0.327888	-0.244634	-0.376981
nh2f	0.110256	0.110571	-0.141988	-0.183867	-0.17864	-0.251857	-0.252162	-0.187246						-0.324085	-0.321997	-0.309897
cclh3	0.0793254	-0.00591029	-0.167731	-0.27901	-0.271902	-0.351683	-0.355107	-0.203248						-0.405671	-0.434139	-0.448858
clno	0.668432	0.474287	-0.185937	-0.323445	-0.323445	-0.499526	-0.530071	-0.300334						-0.724627	-0.726335	-0.665185
tetrahedrane	-0.138137	-0.694441	-1.27568	-1.51816	-1.50397	-1.7354	-1.7342	-1.44828						-1.91108	-1.95289	-1.97826
n-butane	0.0606285	-0.168147	-0.531822	-0.700664	-0.672824	-0.871758	-0.84581	-0.645553						-0.926628	-1.01012	-1.05133
c2cl2	-0.0622721	-0.418722	-0.979263	-1.24152	-1.24152	-1.44468	-1.47199	-1.09376						-1.65531	-1.6909	-1.69055
c2clh3	0.0728737	-0.0817158	-0.448594	-0.615908	-0.606508	-0.754856	-0.760487	-0.530012						-0.870428	-0.906744	-0.916644
c2clh5	0.0916689	-0.0781192	-0.349169	-0.511573	-0.497964	-0.632474	-0.631851	-0.417135						-0.709106	-0.759024	-0.782134
c2clh	-0.0862162	-0.269418	-0.70829	-0.880502	-0.877835	-1.03337	-1.04414	-0.801468						-1.18381	-1.20211	-1.20509
ccl2h2	0.132009	-0.0693425	-0.362331	-0.563032	-0.557569	-0.682149	-0.703046	-0.417262						-0.803099	-0.841227	-0.851098
ccl2o	0.204813	-0.119072	-0.722526	-0.936904	-0.936904	-1.1344	-1.16757	-0.831962						-1.34819	-1.38667	-1.35198
ccl3h	0.179522	-0.182014	-0.61852	-0.917933	-0.914824	-1.09151	-1.13392	-0.696333						-1.28336	-1.34204	-1.34137
ccl4	0.206223	-0.356368	-0.949731	-1.35721	-1.35721	-1.59339	-1.66093	-1.05404						-1.86054	-1.94941	-1.93341
cf2cl2	0.161953	-0.152039	-0.751072	-0.954984	-0.954984	-1.15482	-1.18438	-0.866162						-1.35879	-1.40227	-1.3681
fno	0.437603	0.334084	-0.324346	-0.368594	-0.368594	-0.534893	-0.546626	-0.451757						-0.721974	-0.715728	-0.646118
ch2clf	0.13543	-0.00269189	-0.315324	-0.434041	-0.430728	-0.544716	-0.555668	-0.380865						-0.645989	-0.674343	-0.665896
chf3	0.0818356	-0.0344989	-0.497545	-0.554864	-0.55452	-0.690575	-0.69856	-0.600954						-0.816041	-0.835375	-0.792546
clcof	0.0869098	-0.106161	-0.700658	-0.829079	-0.829079	-1.01045	-1.0281	-0.818896						-1.19264	-1.21714	-1.17411
formamide	0.168774	0.027475	-0.465379	-0.565861	-0.556741	-0.725242	-0.721902	-0.582075						-0.850545	-0.87878	-0.862518
cyclobutadiene	0.0295166	-0.136045	-0.808076	-1.02278	-1.00865	-1.24468	-1.2423	-0.967529						-1.44749	-1.46422	-1.47533
allyl	0.108418	-0.0299661	-0.395833	-0.512236	-0.496866	-0.652782	-0.636	-0.493847						-0.731672	-0.768156	-0.78852
cyclopropyl	0.0903982	-0.121344	-0.410338	-0.530175	-0.515022	-0.660015	-0.636375	-0.494877						-0.713003	-0.751642	-0.791911
h2ccn	0.00304764	-0.124611	-0.570256	-0.674595	-0.669231	-0.818666	-0.808906	-0.672921						-0.943123	-0.941576	-0.949892
oxirene	0.0188183	-0.169967	-0.752274	-0.877982	-0.873959	-1.0487	-1.05522	-0.876109						-1.228	-1.22739	-1.20529
oxirane	0.0581204	-0.16311	-0.601832	-0.716799	-0.7084	-0.864528	-0.861289	-0.706556						-0.982627	-1.00651	-1.0033
dioxirane	-0.0688344	-0.212729	-0.816221	-0.9033	-0.899553	-1.06219	-1.06465	-0.929122						-1.24496	-1.22146	-1.19213
ketene	0.133159	-0.0170596	-0.505082	-0.604813	-0.597567	-0.758877	-0.755207	-0.613962						-0.889506	-0.90494	-0.892949
acetaldehyde	0.116735	-0.0316525	-0.468293	-0.560855	-0.551382	-0.704485	-0.696062	-0.566781						-0.812755	-0.833487	-0.829257
formic	0.0705136	-0.0417488	-0.566984	-0.644371	-0.638631	-0.802663	-0.804063	-0.683904						-0.938805	-0.961199	-0.927164
acetic	0.0299072	-0.143112	-0.763605	-0.881002	-0.86802	-1.0815	-1.07596	-0.907915						-1.23258	-1.27346	-1.24943
methanol	0.0612568	-0.00585382	-0.246227	-0.306906	-0.298058	-0.398796	-0.394831	-0.30942						-0.445009	-0.48675	-0.479394
ethanol	0.0695608	-0.0676478	-0.412096	-0.518739	-0.503283	-0.656239	-0.646867	-0.506464						-0.722365	-0.783251	-0.78521
glyoxal	0.144901	-0.0460215	-0.7751	-0.888976	-0.885091	-1.10166	-1.10127	-0.926568						-1.30706	-1.30661	-1.27417
t-hcoh	0.210194	0.144182	-0.113855	-0.164479	-0.15967	-0.252713	-0.253654	-0.171763						-0.312478	-0.342924	-0.326067
c-hcoh	0.216578	0.154124	-0.109986	-0.161322	-0.156096	-0.249052	-0.250366	-0.16711						-0.312107	-0.339907	-0.322516
hcnh	0.221808	0.142037	-0.178435	-0.255662	-0.249005	-0.354582	-0.350099	-0.246533						-0.445661	-0.446123	-0.447634
hocn	-0.126092	-0.222784	-0.774235	-0.873604	-0.868836	-1.03282	-1.03337	-0.891953						-1.19374	-1.18964	-1.16942
honc	0.18572	-0.0708576	-0.622299	-0.734554	-0.731005	-0.890954	-0.901657	-0.732882						-1.06299	-1.06375	-1.03288
hnco	-0.0835593	-0.0808809	-0.617151	-0.718629	-0.712998	-0.884017	-0.883426	-0.740908						-1.03089	-1.04531	-1.02499
hcno	-0.384009	-0.373768	-0.975352	-1.09016	-1.0891	-1.27809	-1.28419	-1.1161						-1.44884	-1.4695	-1.43802
c-n2h2	0.0107027	0.0297951	-0.360836	-0.433624	-0.423813	-0.542147	-0.538576	-0.438554						-0.651934	-0.647584	-0.637927
hnnn	-0.183186	-0.274282	-0.90535	-1.02923	-1.02204	-1.20737	-1.20519	-1.03907						-1.39809	-1.37916	-1.36691
hnc	0.173807	0.0290248	-0.316398	-0.392545	-0.388251	-0.492741	-0.494592	-0.387248						-0.598101	-0.595601	-0.585897
t-hono	0.341649	0.202757	-0.468096	-0.537709	-0.532997	-0.711943	-0.719419	-0.597683						-0.90301	-0.896492	-0.840759
c-hono	0.243881	0.128936	-0.537903	-0.608698	-0.601545	-0.77823	-0.784477	-0.663527						-0.968907	-0.958235	-0.905186
nh2cl	0.0968976	0.0571185	-0.186151	-0.299083	-0.291183	-0.382707	-0.387685	-0.231079						-0.466346	-0.479346	-0.486541
t-hooo	0.686472	0.792595	0.117085	0.085002	0.0919344	-0.0730954	-0.0795198	0.00251213						-0.260431	-0.242375	-0.173561
c-hooo	0.549182	0.589807	-0.0240945	-0.069531	-0.063083	-0.207448	-0.216026	-0.118839						-0.391424	-0.361299	-0.304308
ch3f	0.084041	0.0268469	-0.159465	-0.200673	-0.196734	-0.269906	-0.267443	-0.207176						-0.309174	-0.334606	-0.328248
ch2f2	0.103641	0.0119941	-0.316065	-0.366628	-0.365138	-0.471037	-0.474529	-0.393171						-0.554799	-0.578434	-0.552904
cf4	0.0246431	-0.112314	-0.704705	-0.766637	-0.766637	-0.931625	-0.941889	-0.831326						-1.0957	-1.10835	-1.0515
sih3f	0.152868	0.0490345	-0.150427	-0.267586	-0.270105	-0.318402	-0.292931	-0.186179						-0.430601	-0.314613	-0.407137
sif4	-0.0766568	-0.195423	-0.730695	-0.875205	-0.875205	-1.03393	-1.01987	-0.849683						-1.21707	-1.15727	-1.19411
c2h3f	0.0876516	0.00895065	-0.376375	-0.461796	-0.454174	-0.591461	-0.587547	-0.466364						-0.687082	-0.714231	-0.705084
c2h5f	0.101588	-0.0161066	-0.302967	-0.386481	-0.375925	-0.500082	-0.491702	-0.380405						-0.556878	-0.601672	-0.60421
fccf	-0.0466894	-0.172435	-0.742968	-0.847413	-0.847413	-1.02014	-1.02768	-0.869296						-1.18686	-1.1989	-1.16657
hccf	-0.0813883	-0.163109	-0.61298	-0.706679	-0.704293	-0.844204	-0.845225	-0.711521						-0.976456	-0.979089	-0.966352
hcof	0.0882519	-0.00488939	-0.472906	-0.530393	-0.529942	-0.668729	-0.67226	-0.575429						-0.793993	-0.807441	-0.772175
f2co	-0.0137373	-0.105863	-0.688632	-0.74958	-0.74958	-0.916065	-0.922308	-0.814337						-1.07331	-1.08637	-1.03621
ch2-sing	0.191373	0.239825	0.228843	0.218035	0.221655	0.196885	0.205134	0.217622						0.212517	0.189441	0.180003
propane	0.0606231	-0.0898946	-0.347553	-0.468883	-0.447465	-0.593341	-0.572226	-0.428928						-0.627288	-0.69073	-0.723182
propene	0.0299832	-0.0886442	-0.434778	-0.559694	-0.541849	-0.697136	-0.680493	-0.526906						-0.769767	-0.812184	-0.83573
propyne	-0.103872	-0.241219	-0.654949	-0.784819	-0.773701	-0.930936	-0.919235	-0.755028						-1.04149	-1.05747	-1.07673
allene	0.0528961	-0.0686622	-0.486525	-0.618752	-0.60494	-0.769785	-0.757914	-0.589808						-0.874636	-0.903216	-0.919422
b2h6	0.188666	0.0851893	0.0490754	0.0351908	0.0444797	-0.0110047	-0.00169914	0.0292652						0.0240067	-0.045562	-0.042743
bhf2	0.0156785	-0.0570049	-0.337313	-0.363822	-0.364066	-0.456341	-0.461924	-0.406023						-0.518488	-0.554875	-0.519219
bf3	-0.0722289	-0.130904	-0.524041	-0.556466	-0.556466	-0.67849	-0.686725	-0.616872						-0.770483	-0.810452	-0.76008
c2h6	0.0563357	-0.0199221	-0.17035	-0.244788	-0.22995	-0.322986	-0.307028	-0.219684						-0.335574	-0.380241	-0.403618
h2cn	0.182023	0.222572	-0.0174471	-0.0809961	-0.0761511	-0.165213	-0.159675	-0.074147						-0.22638	-0.23901	-0.243272
nccn	-0.37949	-0.562244	-1.33702	-1.504	-1.504	-1.72698	-1.72626	-1.49902						-1.97761	-1.93737	-1.93298
ch2nh2	0.12198	0.0433321	-0.13962	-0.214722	-0.204014	-0.296866	-0.286794	-0.193821						-0.328405	-0.365424	-0.379934
ch3nh	0.152532	0.114417	-0.0250374	-0.0898652	-0.0805227	-0.158696	-0.147301	-0.0688999						-0.178558	-0.21073	-0.229303
ch3nh2	0.0844879	0.0198206	-0.19245	-0.27304	-0.259191	-0.363754	-0.352643	-0.253325						-0.399507	-0.441407	-0.454248
cf2	0.166487	0.12796	-0.227351	-0.262456	-0.262456	-0.365234	-0.373697	-0.298089						-0.458798	-0.479359	-0.438073
n2h	0.185935	0.152335	-0.207527	-0.280122	-0.275145	-0.380937	-0.379495	-0.281347						-0.490126	-0.478611	-0.472544
t-n2h2	-0.00144018	0.0200862	-0.35538	-0.427239	-0.418245	-0.535134	-0.530904	-0.433301						-0.638683	-0.637913	-0.630092
n2h4	0.108593	0.0668147	-0.202476	-0.28863	-0.275537	-0.388857	-0.382837	-0.272049						-0.447707	-0.484755	-0.487315
fo2	0.761951	0.912439	0.178801	0.186119	0.186119	-0.000523002	-0.00621775	0.0372656						-0.17915	-0.188908	-0.0952539
foof	0.271003	0.46302	-0.374796	-0.394172	-0.394172	-0.564946	-0.578306	-0.484926						-0.825256	-0.753206	-0.665396
alf3	0.00865416	-0.124936	-0.535157	-0.590063	-0.590063	-0.714554	-0.721586	-0.629869						-0.823976	-0.846514	-0.809324
si2h6	0.367016	0.305159	0.180642	-0.0295053	-0.0271085	-0.0482761	0.0109276	0.183308						-0.194207	0.047056	-0.169205
p4	0.260145	-0.77729	-1.47234	-2.53735	-2.53735	-2.81345	-2.82934	-1.5991						-3.42249	-3.10669	-3.52191
so2	-0.218035	-0.114017	-0.813381	-0.9513	-0.9513	-1.16642	-1.18278	-0.966966						-1.37237	-1.40265	-1.35292
so3	-0.456307	-0.246323	-1.12486	-1.27626	-1.27626	-1.53316	-1.54926	-1.31269						-1.79422	-1.80856	-1.74886
ocs	-0.0183683	-0.100833	-0.628562	-0.815098	-0.815098	-0.978324	-0.990774	-0.731079						-1.1743	-1.15764	-1.16309
cs2	0.271943	-0.0854303	-0.633388	-0.968941	-0.968941	-1.14967	-1.17991	-0.723394						-1.41326	-1.3803	-1.4224
s2o	0.166399	0.0214799	-0.674935	-0.946003	-0.946003	-1.17912	-1.20962	-0.820789						-1.43255	-1.46001	-1.44547
s3	0.509861	0.184613	-0.454855	-0.911751	-0.911751	-1.15734	-1.21507	-0.581841						-1.46312	-1.50318	-1.52844
s4-c2v	-0.0754301	-0.219674	-1.34676	-2.07115	-2.07115	-2.5141	-2.61354	-1.5921						-3.00227	-3.12873	-3.13076
ccl2	0.563798	0.265842	-0.0811112	-0.288374	-0.288374	-0.415298	-0.458646	-0.127469						-0.567091	-0.620379	-0.591838
alcl3	0.178577	-0.100131	-0.412838	-0.656487	-0.656487	-0.786589	-0.821238	-0.475756						-0.93628	-0.977727	-0.984029
clcn	-0.0979144	-0.26383	-0.750679	-0.902255	-0.902255	-1.05532	-1.06734	-0.846818						-1.22332	-1.22414	-1.21626
oclo	0.225145	-0.117745	-0.845908	-0.935873	-0.935873	-1.15607	-1.16624	-1.01263						-1.34731	-1.38505	-1.31992
cloo	1.12195	1.32084	0.555684	0.464868	0.464868	0.230678	0.203887	0.382271						0.0343981	-0.0440057	0.0589885
cl2o	0.0571825	-0.0389994	-0.489254	-0.661477	-0.661477	-0.796399	-0.81558	-0.559526						-0.974524	-0.961953	-0.958653
bn3pi	0.716388	0.645619	0.419541	0.349338	0.349338	0.264276	0.25442	0.367256		0.21257	0			0.200337	0.164262	0.182255	0.161944	0.168661
cf	0.18261	0.161154	-0.0366517	-0.0600479	-0.0600479	-0.11448	-0.120317	-0.0722691		-0.14433	0			-0.171291	-0.177563	-0.155594	-0.173378	-0.169524
ch2c	0.228268	0.191362	-0.0147337	-0.0855608	-0.0776761	-0.166314	-0.161146	-0.06585		-0.199201	0			-0.212976	-0.240429	-0.246388	-0.245237	-0.239128
ch2ch	0.138742	0.141331	-0.0697835	-0.138154	-0.129677	-0.220478	-0.210244	-0.12324		-0.246383	0			-0.265968	-0.286769	-0.300084	-0.290099	-0.284299
c2h4	0.0231341	-0.00148622	-0.244856	-0.323058	-0.311914	-0.415102	-0.403808	-0.305717		-0.445897	0			-0.468029	-0.491092	-0.505037	-0.496812	-0.490056
ch2nh	0.039089	0.0101266	-0.300128	-0.377249	-0.368088	-0.478936	-0.471409	-0.37068		-0.517675	0			-0.558294	-0.569549	-0.573395	-0.573642	-0.566216
hco	0.259563	0.116612	-0.253217	-0.302542	-0.301788	-0.402449	-0.404702	-0.323876		-0.449255				-0.512202	-0.502456	-0.481283	-0.503151	-0.496
h2co	0.108191	0.0261854	-0.312996	-0.36713	-0.365098	-0.469806	-0.4683	-0.385772		-0.514801	0			-0.561876	-0.566325	-0.552644	-0.571052	-0.563589
co2	-0.301587	-0.182547	-0.711892	-0.788062	-0.788062	-0.950329	-0.95472	-0.836355		-1.02434	0			-1.09258	-1.11302	-1.07629	-1.10856	-1.09739
hno	0.0286244	0.0465078	-0.365317	-0.406709	-0.402597	-0.510568	-0.510438	-0.441381		-0.562645	0			-0.628453	-0.61287	-0.587299	-0.625801	-0.617421
no2	-0.0618328	-0.0290251	-0.719092	-0.77001	-0.770118	-0.957337	-0.960486	-0.864698		-1.04518	0			-1.14282	-1.14131	-1.08319	-1.14762	-1.13403
n2o	-0.621841	-0.485854	-1.11193	-1.20188	-1.20188	-1.37978	-1.38338	-1.24781		-1.46277	0			-1.56197	-1.55578	-1.52127	-1.55881	-1.54607
o3	-0.314058	-0.134988	-0.976701	-0.993821	-0.993821	-1.22232	-1.224	-1.1532		-1.33766	0			-1.42573	-1.44263	-1.35207	-1.47515	-1.45691
hoo	0.350378	0.287304	-0.00144749	-0.0306363	-0.0274014	-0.0954647	-0.0995813	-0.0454136		-0.134109	0			-0.185668	-0.168141	-0.145131	-0.175878	-0.170335
hooh	-0.00201162	0.0219667	-0.343549	-0.385794	-0.378854	-0.480956	-0.485121	-0.409056		-0.542197	0			-0.580428	-0.586058	-0.553543	-0.611242	-0.60208
f2o	0.119661	0.186682	-0.347312	-0.368801	-0.368801	-0.462769	-0.473262	-0.406004		-0.525859	0			-0.648155	-0.572485	-0.523761	-0.589485	-0.581043
hocl	0.0371714	0.0222515	-0.257274	-0.34337	-0.33905	-0.426892	-0.433359	-0.305129		-0.472916	0			-0.52075	-0.522938	-0.516496	-0.520769	-0.514419
ssh	0.248712	0.217978	0.0187038	-0.169168	-0.16405	-0.237895	-0.25397	-0.00544079		-0.283692	0			-0.356174	-0.339381	-0.373448	-0.319647	-0.314876
b2	0.368687	0.583428	0.411261	0.298594	0.298594	0.202303	0.15882	0.364399		0.093564	0			0.155349	0.0260564	0.0919172	0.0146242	0.0250985
bh	0.0469148	0.0425946	0.0200815	0.0096573	0.0112038	-0.000804743	0.00274077	0.01481		-0.00160775	0			-0.00458274	-0.00529782	-0.0118382	-0.0068681	-0.00617012
bh3	0.0448014	-0.00655877	0.00244509	-0.00151739	0.000928997	-0.0168915	-0.0100791	-0.0054022		-0.0174596	0			0.00469462	-0.0205351	-0.0271064	-0.0263878	-0.0252032
bn	-3.03546	-1.98073	-2.4613	-2.44658	-2.44658	-2.56252	-2.55421	-2.56405		-2.61149	0			-2.68085	-2.65645	-2.61599	-2.68078	-2.67158
bf	-0.0275234	-0.0213417	-0.200052	-0.222823	-0.222823	-0.280123	-0.286476	-0.237444		-0.311071	0			-0.324149	-0.346937	-0.322423	-0.340823	-0.336875
nh	0.0429343	0.0744253	0.0921469	0.0695396	0.0702729	0.0594152	0.0614488	0.0886034		0.056969	0			0.0681846	0.0530673	0.0421241	0.0515498	0.0522689
nh2	0.072184	0.0911641	0.0723285	0.0425818	0.0464253	0.0155925	0.02027	0.0575715		0.00653091	0			0.023926	-0.00457347	-0.0143792	-0.0100892	-0.0078839
hcn	-0.120768	-0.154018	-0.518257	-0.591961	-0.590369	-0.69622	-0.694359	-0.593997		-0.740163	0			-0.809812	-0.793133	-0.790232	-0.795573	-0.788221
hof	0.00317209	0.0624127	-0.257163	-0.277135	-0.273172	-0.341989	-0.344289	-0.299453		-0.380429	0			-0.441939	-0.411838	-0.386799	-0.424147	-0.418346
alh	0.0427887	0.0215874	-0.0343307	-0.0601168	-0.0592775	-0.0681653	-0.0596636	-0.0377894		-0.0593923	0			-0.0999448	-0.0600303	-0.086039	-0.059064	-0.0591076
alh3	0.16149	0.0616063	-0.019963	-0.0353389	-0.0344606	-0.0399804	-0.0246928	-0.0198044		-0.0245994	0			-0.0827729	-0.015415	-0.0505549	-0.0244865	-0.0245014
alf	0.012801	-0.0758857	-0.273184	-0.313529	-0.313529	-0.374343	-0.373834	-0.315491		-0.395268	0			-0.43304	-0.431114	-0.427782	-0.421197	-0.417756
alcl	0.074191	-0.0194561	-0.160905	-0.279838	-0.279838	-0.3361	-0.35287	-0.185761		-0.37109	0			-0.410785	-0.42224	-0.428649	-0.393131	-0.390207
sih	0.0563063	0.0929244	0.0776037	0.0213663	0.0230413	0.017094	0.0333092	0.0812303		0.03416	0			-0.0121032	0.0430621	-0.0148711	0.0351893	0.0350527
sih4	0.176352	0.160588	0.0931559	-0.0111077	-0.0120269	-0.016646	0.0148125	0.0925925		0.0151118	0			-0.0988356	0.0403059	-0.0746505	0.0154739	0.0154258
sio	0.162533	0.0803297	-0.352945	-0.505031	-0.505031	-0.641153	-0.647909	-0.442171		-0.698752	0			-0.79941	-0.783621	-0.793404	-0.760256	-0.752095
sif	0.0794492	0.0174582	-0.183203	-0.253834	-0.253834	-0.316174	-0.305397	-0.222614		-0.320983	0			-0.390268	-0.354373	-0.386418	-0.339838	-0.337336
cs	0.472191	0.111653	-0.228925	-0.413907	-0.413907	-0.519653	-0.542179	-0.280334		-0.592362	0			-0.678213	-0.664017	-0.673234	-0.653069	-0.645014
h2	0	0	0	0	0	0	0	0		0	0			0	0	0	0	0
oh	0.0166981	0.0236001	0.00792828	-0.000808816	0.000243159	-0.0186387	-0.0187517	-0.00220733		-0.0293708	0			-0.0115032	-0.0367939	-0.0326731	-0.0422166	-0.0405121
hf	0.00257651	-0.00380497	-0.0815048	-0.0934053	-0.0911332	-0.127143	-0.129638	-0.105324		-0.14797	0			-0.135051	-0.166211	-0.151252	-0.170147	-0.167205
h2o	0.0134511	0.0109842	-0.112431	-0.134229	-0.128421	-0.185556	-0.185271	-0.147932		-0.215495	0			-0.198529	-0.23927	-0.224186	-0.252057	-0.247206
ch	0.0703227	0.107619	0.12196	0.107546	0.108954	0.0985896	0.103002	0.118032		0.0986865	0			0.109626	0.0973481	0.0862439	0.093466	0.0941587
ch2-trip	0.0207223	0.00142816	0.0323575	0.0101428	0.0124866	-0.00542216	0.00273159	0.0242586		-0.00234185	0			0.0180479	-0.00653418	-0.0253799	-0.00847915	-0.00766481
ch3	0.0379138	0.0149952	0.0192898	-0.00570255	-0.000517177	-0.0314165	-0.0219405	0.00584367		-0.0339842	0			-0.00831839	-0.0422895	-0.0582028	-0.0485534	-0.0466203
ch4	0.0413283	0.0265423	-0.015296	-0.0454913	-0.0374207	-0.0787551	-0.0688909	-0.0332186		-0.0865808	0			-0.0695879	-0.0987827	-0.112278	-0.10798	-0.105141
cch	0.050733	0.0781923	-0.226366	-0.302551	-0.300536	-0.398703	-0.396299	-0.292388		-0.438231	0			-0.491	-0.487258	-0.489743	-0.488957	-0.482226
c2h2	-0.120949	-0.146154	-0.465881	-0.551056	-0.546327	-0.653782	-0.648834	-0.536655		-0.69398	0			-0.747575	-0.746201	-0.753043	-0.748593	-0.741347
nh3	0.0609043	0.0640585	-0.0321761	-0.0680903	-0.059221	-0.114048	-0.107205	-0.0617172		-0.133215	0			-0.121219	-0.152783	-0.157298	-0.164678	-0.160504
c2	-1.48889	-1.24226	-1.81417	-1.91193	-1.91193	-2.07821	-2.10596	-1.92968		-2.19413	0			-2.24871	-2.29025	-2.21769	-2.30079	-2.28664
n2	-0.0936403	-0.117745	-0.5247	-0.582594	-0.582594	-0.682894	-0.682664	-0.600809		-0.726764	0			-0.816368	-0.777715	-0.766462	-0.780112	-0.773033
co	0.128184	0.0223166	-0.334467	-0.387955	-0.387955	-0.484708	-0.49133	-0.402182		-0.535891	0			-0.594283	-0.58952	-0.564075	-0.589796	-0.582643
cn	0.433645	0.358986	-0.048374	-0.143489	-0.143489	-0.255436	-0.260528	-0.123914		-0.31356	0			-0.396186	-0.371697	-0.364819	-0.377712	-0.3692
no	0.169073	0.0800922	-0.327816	-0.371727	-0.371727	-0.467169	-0.469715	-0.397802		-0.514535	0			-0.598948	-0.56279	-0.540785	-0.568754	-0.56156
o2	-0.0454029	-0.0826613	-0.519001	-0.54538	-0.54538	-0.622392	-0.619628	-0.575704		-0.658581	0			-0.778083	-0.690153	-0.677009	-0.705701	-0.699448
of	0.60159	0.549035	0.290331	0.282251	0.282251	0.243223	0.237508	0.26693		0.215141	0			0.148085	0.195009	0.218338	0.188084	0.191674
f2	-0.0315206	0.074523	-0.230983	-0.230028	-0.230028	-0.278039	-0.278436	-0.260112		-0.306312	0			-0.383188	-0.324416	-0.302897	-0.340034	-0.335559
ph3	0.118067	0.199815	0.186925	0.0413759	0.0460715	0.0316248	0.060161	0.189551		0.0551112	0			-0.0312468	0.0735438	-0.0504147	0.0490024	0.049813
hs	0.0308314	0.0667593	0.0591616	0.0138015	0.0167757	0.00581546	0.00777457	0.0575144		0.00256933	0			-0.00836121	-0.000775152	-0.0223655	-0.00372742	-0.00289192
h2s	0.0539126	0.0831934	0.0397071	-0.0516559	-0.0451129	-0.0773896	-0.0768826	0.0320919		-0.0905728	0			-0.109639	-0.107059	-0.139248	-0.107134	-0.104936
hcl	0.0170917	0.0129676	-0.0264355	-0.0857878	-0.0822294	-0.110351	-0.114607	-0.0345139		-0.125491	0			-0.130104	-0.14536	-0.154681	-0.138657	-0.13691
so	0.0864325	-0.0712282	-0.489884	-0.575135	-0.575135	-0.68351	-0.68525	-0.564303		-0.7263	0			-0.828552	-0.789842	-0.785796	-0.775958	-0.769369
clo	0.354241	0.311854	0.171601	0.113753	0.113753	0.0835235	0.0721874	0.169427		0.0565987	0			0.0141276	0.0327061	0.0369954	0.0377411	0.0402433
clf	0.0479178	0.0535083	-0.158219	-0.210758	-0.210758	-0.267497	-0.270516	-0.191014		-0.292117	0			-0.343659	-0.327276	-0.325225	-0.318247	-0.31478
p2	0.080307	-0.0685936	-0.380571	-0.721665	-0.721665	-0.84102	-0.842471	-0.429091		-0.891848	0			-1.0501	-0.957219	-1.08426	-0.951578	-0.943652
s2	0.150489	0.0266699	-0.297583	-0.51252	-0.51252	-0.618135	-0.629442	-0.348481		-0.67315	0			-0.783681	-0.7405	-0.787471	-0.726023	-0.719007
cl2	0.0584623	0.0346348	-0.133474	-0.27961	-0.27961	-0.351193	-0.370101	-0.158787		-0.399345	0			-0.437645	-0.456053	-0.466207	-0.434721	-0.430027
											neglecting
RMSD (kcal/mol)	0.55618	0.547233	0.249191	0.180364	0.181835	0.094427	0.0902205	0.195375	#DIV/0!	0.0493911	0.679556			0.0411326	0.0119278	0.0417212	0	0.00655358
	VDZ(p,s)	VDZ(d,s)	VTZ(d,p)	VTZ(f,d)	VTZ(f,p)	VQZ(f,d)	VQZ(g,d)	VQZ(d,p)		V5Z(h,f)				{D,T}	{T,Q}	{VTZ(d,p),VQZ(f,d)}	{Q,5}	{Q,5} --- v2
	Δ(T3 -T): [ROCCSDT - ROCCSD(T)] - [UCCSDT - UCCSD(T)]													Δ(T3 -T): [ROCCSDT - ROCCSD(T)] - [UCCSDT - UCCSD(T)]
clo3	-0.159736	-0.22735	-0.293799	-0.26291	-0.26291	-0.270783	-0.267276	-0.309208						-0.280792	-0.271423	-0.258624
h2no	0.0059154	-0.011866	-0.038137	-0.0408425	-0.0403936	-0.0483749	-0.0480861	-0.0458288						-0.0547402	-0.0553929	-0.0537833
allyl	-0.303822	-0.390034	-0.508222	-0.505467	-0.503028	-0.518594	-0.51335	-0.52496						-0.559854	-0.523154	-0.524073
cyclopropyl	-0.00630928	-0.0167984	-0.0283438	-0.0169507	-0.0167154	-0.0212215	-0.0111271	-0.0292474						-0.0166737	-0.00581895	-0.017459
h2ccn	-0.302822	-0.352998	-0.447995	-0.425031	-0.4247	-0.432735	-0.425315	-0.458936						-0.460759	-0.425899	-0.424674
hcnh	-0.206368	-0.197391	-0.239398	-0.227314	-0.227263	-0.231668	-0.228263	-0.245859						-0.242285	-0.229213	-0.227584
t-hooo	0.000127891	-0.030247	-0.0369785	-0.033591	-0.0336453	-0.0311347	-0.0302436	-0.0365823						-0.0353543	-0.0270125	-0.0280476
c-hooo	-0.181392	-0.0617224	-0.0776255	-0.287452	-0.11489	-0.261614	-0.198451	-0.0966094						-0.141628	-0.277821	-0.358808
h2cn	-0.278214	-0.278893	-0.350178	-0.334534	-0.334251	-0.340013	-0.335652	-0.360178						-0.36209	-0.336982	-0.334643
ch2nh2	-0.00953668	-0.0165352	-0.0317482	-0.0291258	-0.0288033	-0.0320288	-0.030665	-0.0359388						-0.034973	-0.0324334	-0.032177
ch3nh	-0.00664984	-0.0112223	-0.0251413	-0.0239449	-0.0235877	-0.028093	-0.0266783	-0.0301643						-0.0298062	-0.029614	-0.0296523
n2h	-0.274569	-0.256476	-0.337911	-0.324868	-0.324555	-0.338579	-0.33497	-0.354166						-0.358792	-0.344863	-0.338932
fo2	0.0215561	-0.0195132	-0.031551	-0.0299046	-0.0299046	-0.0275183	-0.02715	-0.0308484						-0.0351305	-0.0245336	-0.0253879
oclo	-0.0105881	-0.145049	-0.240185	-0.218245	-0.218245	-0.243527	-0.242146	-0.270828						-0.255056	-0.264848	-0.245292
cloo	0.0562448	-0.00136237	-0.0118069	0.00339625	0.00339625	0.00887156	0.00811684	-0.01162						0.00578938	0.0126007	0.0197953
bn3pi	-0.213294	-0.160297	-0.167223	-0.164501	-0.164501	-0.163867	-0.159575	-0.168873		-0.15691				-0.166615	-0.154896	-0.162094	-0.153685	-0.154113
cf	-0.0061793	-0.018035	-0.0260941	-0.0229335	-0.0229335	-0.0228496	-0.02248	-0.0267866		-0.021938				-0.0253969	-0.0220493	-0.0211356	-0.0212823	-0.0213693
ch2ch	-0.269215	-0.286969	-0.340175	-0.324051	-0.32334	-0.324304	-0.319624	-0.344061		-0.317028				-0.341632	-0.316094	-0.31592	-0.313887	-0.314303
hco	-0.062408	-0.0497994	-0.0664077	-0.0593136	-0.0591362	-0.0595022	-0.0581101	-0.0683523		-0.0551824				-0.0638317	-0.0571355	-0.0558542	-0.0516408	-0.0521108
no2	-0.192365	-0.169572	-0.20044	-0.192108	-0.192216	-0.19544	-0.193447	-0.20587		-0.193793				-0.203604	-0.194616	-0.192798	-0.194211	-0.194156
hoo	0.00271775	-0.0131178	-0.0187597	-0.0182442	-0.018132	-0.0180611	-0.0175172	-0.0194259		-0.0161598				-0.0206537	-0.0169331	-0.0176921	-0.0145179	-0.0147358
ssh	-0.00112985	-0.0350387	-0.0527365	-0.0360131	-0.0357433	-0.0357528	-0.0333532	-0.0564933		-0.0327361				-0.0360976	-0.0310831	-0.0267808	-0.0319895	-0.0320885
b2	-0.0397544	-0.0563935	-0.0673871	-0.0602218	-0.0602218	-0.0595472	-0.057878	-0.0679778		-0.0561296				-0.062147	-0.0556518	-0.0554056	-0.0540145	-0.0542951
nh	9.40438e-05	0.00651198	-0.00413918	-0.00824467	-0.00773835	-0.0134095	-0.0138239	-0.00850908		-0.0158447				-0.0149049	-0.0196042	-0.0183067	-0.0182894	-0.017965
nh2	-0.00260986	-0.00176639	-0.0103484	-0.0129653	-0.0125356	-0.0176732	-0.0175024	-0.0147338		-0.0191694				-0.0179515	-0.0222202	-0.0215427	-0.0211859	-0.0209184
sih	0.000784599	-0.00765914	-0.0101703	-0.00571692	-0.0051783	-0.00693951	-0.00660285	-0.0111013		-0.00712372				-0.00393067	-0.00795595	-0.00523277	-0.00775382	-0.00767021
sif	-0.000713076	-0.0178817	-0.0196737	-0.0123544	-0.0123544	-0.0104887	-0.0103087	-0.019313		-0.00976241				-0.00957461	-0.00836562	-0.00563658	-0.00910159	-0.00918927
oh	-0.000211653	-0.00154108	-0.00444464	-0.00413661	-0.00391744	-0.00534534	-0.00503771	-0.00571538		-0.00539444				-0.00511251	-0.00610181	-0.00582115	-0.00582597	-0.00576871
ch	0.00111372	-0.000741323	-0.0055531	-0.00470085	-0.00442398	-0.00597897	-0.00560839	-0.00701469		-0.00595548				-0.00627599	-0.00673341	-0.00620394	-0.00637536	-0.00631965
ch2-trip	-0.0022095	-0.00154775	-0.00718774	-0.00550504	-0.00517952	-0.00630207	-0.00564739	-0.00855927		-0.00569656				-0.00700595	-0.0060918	-0.0058342	-0.00575603	-0.00574814
ch3	-0.00671339	-0.00553163	-0.0111274	-0.00931955	-0.00891586	-0.0104267	-0.00952905	-0.0129751		-0.00963562				-0.0106178	-0.0101115	-0.0100566	-0.00976454	-0.00974743
cch	-0.47585	-0.587039	-0.692249	-0.658626	-0.658056	-0.661493	-0.649286	-0.70257		-0.643511				-0.693771	-0.640956	-0.645246	-0.636525	-0.637452
cn	-0.659863	-0.954362	-1.15533	-1.128	-1.128	-1.14515	-1.13034	-1.18608		-1.12464				-1.21532	-1.13257	-1.13978	-1.11774	-1.11866
no	-0.332117	-0.161904	-0.209229	-0.193575	-0.193575	-0.203118	-0.200941	-0.2208		-0.204147				-0.209503	-0.207938	-0.199889	-0.208024	-0.20751
o2	0.00990667	-0.0614419	-0.154263	-0.156824	-0.156824	-0.168361	-0.168596	-0.166783		-0.171137				-0.204791	-0.179778	-0.175808	-0.174211	-0.173803
of	-0.0550303	-0.0452529	-0.0571992	-0.055736	-0.055736	-0.0562118	-0.0555531	-0.058531		-0.054727				-0.061008	-0.0553793	-0.0556902	-0.0537278	-0.0538603
hs	-0.00023808	-0.006815	-0.0123956	-0.00942884	-0.00916845	-0.0102178	-0.00891702	-0.0139229		-0.00902423				-0.010352	-0.00867819	-0.00906735	-0.00915392	-0.00913672
so	-0.0177835	-0.174272	-0.300767	-0.282441	-0.282441	-0.308385	-0.306333	-0.330962		-0.314651				-0.33684	-0.329027	-0.312409	-0.324714	-0.323379
clo	-0.00555529	-0.0199228	-0.0231415	-0.00978548	-0.00978548	-0.00633994	-0.00670699	-0.0223839		-0.00488176				-0.00468736	-0.00378289	0.00253576	-0.00267379	-0.00296676
s2	0.0161677	-0.117242	-0.210706	-0.204634	-0.204634	-0.224056	-0.221028	-0.231256		-0.227991				-0.248585	-0.236599	-0.231109	-0.236415	-0.235297
[truncated: 31 more columns]

## Sheet: All
All values in kcal/mol
	For ROHF: T3 - T terms, go to line 230 below
																																														(Q) extrapolated	(Q) extrapolated	(Q) extrapolated	(Q) extrapolated
												VTZ(f,p) - VDZ(d,p)																															scaled VDZ(d,s)	scaled VTZ(d,p)	scaled VTZ(f,p)
	VDZ(p,s)	VDZ(d,s)	VTZ(d,p)	VTZ(f,d)	VTZ(f,p)	VQZ(f,d)	VQZ(g,d)	VQZ(d,p)	V5Z(g,f)	V5Z(h,f)				{D,T}	{T,Q}	{VTZ(d,p),VQZ(f,d)}	{Q,5}	{Q,5} --- v2		VDZ(p,s)	VDZ(d,s)	VTZ(d,p)	VTZ(f,p)	VQZ(g,d)		VDZ(p,s)	VDZ(d,s)	VTZ(d,p)	VTZ(f,p)	VQZ(g,d)	last iter. VQZ(g,d)		VDZ(p,s)	VDZ(d,s)	VTZ(d,p)	VTZ(f,d)	VTZ(f,p)	VQZ(f,d)	VQZ(g,d)	VQZ(d,p)	V5Z(g,f)	V5Z(h,f)				{D(d,s),T(f,p)}	{T(f,p),Q(g,d)}	{T(d,p),Q(f,d)}	{Q(g,d),5(h,f)}
	UHF: T3 - T											Δ(T3 - T)		UHF: T3-(T) term is extrapolated						T4-(Q)						T4-(Q)/LAMBDA							(Q)
cyclobutene	-0.0492292	-0.35597	-0.888293	-1.08634	-1.06652	-1.28139	-1.26923	-1.02545				-0.178224		-1.42385	-1.46177	-1.48905				-0.0502331	-0.116287					-0.0457999	-0.109493						0.588401	0.851548	0.901673	1.02386	1.00681						1.04525	1.05509	1.12528	1.07817
t-butadiene	0.0135552	-0.145521	-0.694196	-0.868984	-0.849445	-1.06926	-1.05044	-0.831992				-0.155249		-1.20345	-1.24135	-1.2674				-0.0627035	-0.116503					-0.0522297	-0.0962583						0.568428	0.862888	0.984541	1.10266	1.0844						1.05917	1.15206	1.21189	1.18621
cyclobutane	0.00205522	-0.28591	-0.7303	-0.919017	-0.894059	-1.10085	-1.08065	-0.854536				-0.163759		-1.1999	-1.25789	-1.29661				-0.0280734	-0.0787032					-0.0324569	-0.0835474						0.409002	0.630262	0.624867	0.727139	0.70772						0.773631	0.731187	0.799168	0.743318
n-pentane	0.0597293	-0.247004	-0.717168	-0.933436	-0.899761	-1.15105		-0.863276				-0.182593		-1.22804		-1.38025				-0.0275137	#VALUE!					-0.0336611							0.414312	0.655635	0.646784		0.732626						0.804776	0.756833		0.76801
benzene	-0.221891	-0.907469	-1.81418	-2.12622	-2.10311	-2.44817	-2.43482	-2.04847				-0.288927		-2.7044	-2.74989	-2.78308				-0.103245	#VALUE!					-0.119119							0.913916	1.57644	1.77626	1.98234	1.96184						1.93504	2.07849	2.1787	2.13897
hclo4	-0.20524	-0.396386	-1.48613	-1.61284	-1.60734	-1.9302	-1.94597	-1.72946				-0.121219		-2.21634	-2.26761	-2.16479				-0.402367	#VALUE!					-0.252179							2.22396	2.22213	1.95002	2.05162	2.04776						2.72762	2.28181	2.25485	1.96762
c2f6	0.184144	-0.0930632	-1.09042	-1.21021	-1.2102	-1.4972	-1.51709	-1.30927				-0.119781		-1.77201	-1.80859	-1.71209				-0.122848	#VALUE!					-0.112954							1.2816	1.32462	1.00469								1.62594	1.17564		#VALUE!
c2cl6	0.284152	-0.771379	-1.80785	-2.48808	-2.48924	-2.90425	-3.01697	-2.00889				-0.68139		-3.35316	-3.51824	-3.48344				0.0230184	#VALUE!					-0.000964775							0.468353	1.36338	#VALUE!								1.67352	#VALUE!		#VALUE!
n2o4	-0.726533	-0.605613	-2.11233	-2.23712	-2.23712	-2.65631	-2.67261	-2.43185				-0.12479		-3.05761	-3.08625	-2.94367				-0.535175	#VALUE!					-0.410146							3.96406	4.20558	4.20188	4.42414	4.42414						5.16224	4.91682	4.86239	4.52459
cloocl	0.0938964	-0.041414	-0.752219	-0.953067	-0.953067	-1.14513	-1.16914	-0.858145				-0.200848		-1.41154	-1.37438	-1.35269				-0.207735	-0.320688	-0.34689				-0.134264	-0.208042	-0.228237					1.45386	1.79568	1.89867	2.10376	2.10376						2.20415	2.22173	2.31215	2.24535
clo3	0.168422	-0.101844	-0.974194	-1.0706	-1.0706	-1.33749	-1.35189	-1.17426				-0.0964104		-1.5578	-1.61907	-1.5294				-0.495462	-0.465615					-0.258546	-0.28323						2.28883	2.38785	2.2663	2.38817	2.38817						2.93102	2.6519	2.62473	2.38831
hoclo	0.257513	0.126413	-0.511376	-0.626365	-0.620313	-0.816635	-0.830502	-0.641399				-0.108937		-0.995844	-1.03015	-0.977893				-0.238021	-0.296159					-0.10868	-0.151022						1.27846	1.52163	1.4799	1.61673	1.61279	1.72447					1.86777	1.7317	1.77688	1.65469		1.83659
pf5	-0.092463	-0.129828	-0.842889	-1.04315	-1.04315	-1.26963	-1.22055	-0.990439				-0.200258		-1.50246	-1.38905	-1.49507				-0.133671	#VALUE!					-0.122551							1.17101	1.16705	0.734391	0.746136	0.746136						1.43252	0.859346	0.820047	0.55269
sf6	-0.204101	-0.190099	-1.12449	-1.27799	-1.27799	-1.51677	-1.5367	-1.31097				-0.1535		-1.82509	-1.78245	-1.724				-0.180837	#VALUE!					-0.161314							1.62478	1.55763	1.12325	1.13545	1.13545						1.91196	1.31437	1.24793	0.941425
oxadiazole	-0.288357	-0.774544	-1.7814	-2.01567	-2.01001	-2.31378	-2.32386	-1.99685				-0.228617		-2.63134	-2.62196	-2.59502				-0.324935	-0.438429	-0.432251				-0.250502	-0.335294	-0.351671					2.09171	2.47731	2.56073	2.75369	2.74631						3.04084	2.99643	3.02646	2.86995
dioxetan2one	-0.0526487	-0.357191	-1.23678	-1.38416	-1.38003	-1.6446	-1.65092	-1.43078				-0.143252		-1.89442	-1.90823	-1.86003				-0.209324	-0.239947					-0.183469	-0.196874						1.46559	1.57495	1.42162	1.52993	1.52523						1.93321	1.66351	1.68149	1.50237
dioxetane	0.0849418	-0.19361	-0.810248	-0.951627	-0.94492	-1.14919	-1.15284	-0.953686				-0.134672		-1.32276	-1.35034	-1.32824				-0.0915047	-0.121074	-0.100234				-0.0864145	-0.114315	-0.110282					0.829391	0.947281	0.810185	0.894484	0.886582						1.16276	0.948036	0.983089	0.858686
dithiotane	0.150509	-0.221454	-0.751093	-1.11179	-1.09795	-1.31222	-1.32994	-0.85688				-0.346859		-1.53875	-1.55029	-1.60865				-0.0167562	-0.106886	-0.108263				-0.0136421	-0.100986	-0.121721					0.412385	0.815115	0.933573	1.14417	1.13236						1.00053	1.09242	1.25751	1.27816
borole	-0.0097337	-0.353998	-0.9954	-1.2124	-1.19569	-1.44969	-1.44017	-1.16122				-0.200289		-1.61898	-1.67239	-1.68968				-0.0721495	-0.145874					-0.0578619	-0.119937						0.789608	1.21356	1.36118	1.51419	1.49925						1.48961	1.59279	1.66418	1.63056
c2cl4	0.149229	-0.556889	-1.35115	-1.80978	-1.80978	-2.11969	-2.18716	-1.50376				-0.458632		-2.43986	-2.54561	-2.52569				-0.0196375	#VALUE!					-0.0212365							0.558597	1.25801	1.53626	1.79215	1.79215						1.54418	1.79765	1.96968	2.03764
c2f4	0.135474	-0.0506868	-0.839144	-0.946383	-0.946383	-1.18634	-1.20096	-1.01669				-0.10724		-1.39683	-1.44277	-1.36975				-0.105425	#VALUE!					-0.0812547							1.16561	1.2622	1.0636	1.13829	1.13829						1.54932	1.24457	1.25104	1.08134
cis-c2f2cl2	0.175567	-0.232243	-1.02511	-1.28689	-1.28689	-1.55638	-1.59435	-1.18973				-0.261781		-1.81728	-1.88639	-1.83703				-0.062537	#VALUE!					-0.0476781							0.867705	1.2366	1.26811	1.43027	1.43027						1.5179	1.48388	1.57195	1.51928
trans-c2f2cl2	0.169522	-0.239884	-1.02664	-1.2879	-1.2879	-1.55592	-1.5927	-1.19013				-0.261264		-1.81495	-1.88221	-1.83552				-0.0624257	#VALUE!					-0.0483889							0.86234	1.23126	1.25916	1.42127	1.42127						1.51135	1.4734	1.56206	1.5086
cyclopentadiene	-0.111587	-0.543871	-1.26787	-1.51955	-1.49717	-1.78082	-1.7667	-1.45473				-0.2293		-1.97659	-2.0227	-2.05179				-0.0817025	-0.173193					-0.0730458	-0.157686						0.839523	1.25506	1.38275	1.54356	1.5241						1.54056	1.61802	1.69646	1.64775
formic-anhydride	0.130213	-0.147848	-1.05208	-1.18831	-1.18695	-1.45482	-1.46232	-1.24586				-0.13487		-1.70952	-1.72388	-1.66757				-0.21978	-0.255344					-0.178035	-0.188626						1.476	1.62968	1.50256	1.61374	1.60906						2.00039	1.75822	1.77359	1.59958
furan	-0.133756	-0.658726	-1.466	-1.69895	-1.68622	-1.96901	-1.96751	-1.66209				-0.220217		-2.20295	-2.23469	-2.23473				-0.126395	#VALUE!					-0.111753							1.13608	1.51666	1.56555	1.72631	1.71289						1.86166	1.83193	1.89731	1.80307
oxetane	0.0738265	-0.207847	-0.736236	-0.899988	-0.885237	-1.09219	-1.08517	-0.870439				-0.149001		-1.2259	-1.27508	-1.28023				-0.0615616	-0.100839					-0.0584994	-0.096141						0.619586	0.797902	0.725663	0.821186	0.807822						0.979406	0.849133	0.902531	0.812381
pyrrole	-0.10053	-0.700316	-1.48726	-1.75375	-1.73479	-2.03069	-2.02299	-1.69194				-0.247538		-2.25504	-2.29674	-2.31776				-0.100415	-0.203824					-0.0961879	-0.1966						0.982653	1.44188	1.52659	1.68928	1.67274						1.76988	1.78634	1.85662	1.77884
silole	0.0493401	-0.347927	-1.04885	-1.37076	-1.35351	-1.60677	-1.57243	-1.20491				-0.304657		-1.85922	-1.78037	-1.9015				-0.0802092	-0.164805					-0.0650274	-0.137631						0.827568	1.23222	1.39179	1.55067	1.53392						1.51252	1.6286	1.70428	1.67258
thiophene	-0.0673861	-0.729771	-1.52995	-1.89658	-1.8807	-2.18174	-2.18959	-1.71772				-0.350751		-2.45951	-2.48298	-2.52605				-0.0876161	#VALUE!					-0.0801774							0.907658	1.48192	1.68913	1.92666	1.91171						1.81902	1.97653	2.11751	2.10923
beta-lactim	-0.0851612	-0.452669	-1.23893	-1.45522	-1.43765	-1.71683	-1.71092	-1.42875				-0.19872		-1.933	-1.97049	-1.96929				-0.143017	#VALUE!					-0.127164							1.16377	1.41104	1.36772	1.50644	1.49305						1.73201	1.60044	1.65567	1.53074
clf5	0.00403495	0.190011	-0.859335	-0.915045	-0.915045	-1.19349	-1.21835	-1.06615				-0.0557102		-1.47078	-1.50645	-1.37001				-0.404555	#VALUE!					-0.210776							2.51891	2.39864	2.20011	2.27088	2.27088						2.94427	2.57445	2.49583	2.21216
clf3	0.177444	0.217818	-0.411007	-0.472518	-0.472518	-0.64697	-0.66199	-0.532785				-0.0615114		-0.81969	-0.84196	-0.771621				-0.238731	-0.222505					-0.11617	-0.106892						1.39045	1.46119	1.32149	1.43747	1.43747	1.54963					1.79358	1.54634	1.57987	1.42657		1.65422
pf3	0.036625	0.00905199	-0.464793	-0.643577	-0.643577	-0.78234	-0.767262	-0.559942				-0.178784		-0.971787	-0.884743	-0.95009				-0.0942224	-0.107492					-0.0756087	-0.0834749						0.771875	0.80345	0.542648	0.563906	0.563906	0.613534					0.986215	0.634978	0.619765	0.453813		0.646031
hoclo2	0.113488	-0.0998206	-1.01593	-1.14679	-1.13991	-1.4209	-1.43855	-1.2221				-0.123977		-1.66297	-1.72221	-1.63483				-0.449878	-0.40276					-0.198402	-0.23048						2.04052	2.1192	1.97069	2.09844	2.09364						2.60127	2.306	2.30631	2.08189
h2no	0.146471	0.104622	-0.148388	-0.206814	-0.201407	-0.283542	-0.283312	-0.202415				-0.0530192		-0.35531	-0.361108	-0.354939				-0.032385	-0.0607562					-0.0287693	-0.0502093						0.498606	0.581056	0.506553	0.550689	0.546195	0.603363					0.713232	0.592742	0.605239	0.530173		0.647746
nh2oh	0.0704305	0.051986	-0.255693	-0.319816	-0.310726	-0.417624	-0.417626	-0.323751				-0.0550328		-0.493135	-0.519164	-0.503166				-0.0467627	-0.0637668	-0.0546909				-0.0422215	-0.0549814	-0.0544194					0.524909	0.610017	0.488459	0.533027	0.526219	0.575266					0.748781	0.571569	0.585828	0.487706		0.615062
cyclopropane	0.0065874	-0.214455	-0.5391	-0.676987	-0.658478	-0.812849	-0.797139	-0.631789				-0.119378		-0.881779	-0.928846	-0.957461				-0.0216544	-0.0588266	-0.0376071				-0.0226665	-0.0599611	-0.0580999					0.330348	0.481658	0.474244	0.549721	0.534809						0.591223	0.554936	0.604175	0.559237
cyclopropene	-0.0551059	-0.285885	-0.710955	-0.859505	-0.846554	-1.01033	-1.00247	-0.819418				-0.135598		-1.12852	-1.15056	-1.16849				-0.0467328	-0.100237	-0.0797855				-0.0363675	-0.0897412	-0.0867733					0.574075	0.724542	0.770052	0.867227	0.854976						0.889358	0.901074	0.953133	0.914922
ch3ph2	0.16605	0.152592	0.019015	-0.179697	-0.167109	-0.2401	-0.206869	-0.00718191				-0.186124		-0.327888	-0.244634	-0.376981				-0.00142452	-0.0224687	-0.0214355				-0.000833052	-0.0194695	-0.0262945					0.124256	0.195507	0.22888	0.282828	0.27103	0.314007					0.23998	0.267824	0.310844	0.30574		0.353034
nh2f	0.110256	0.110571	-0.141988	-0.183867	-0.17864	-0.251857	-0.252162	-0.187246				-0.0366522		-0.324085	-0.321997	-0.309897				-0.033208	-0.0457814	-0.0441937				-0.0276631	-0.0353263	-0.0359934					0.424895	0.493173	0.405908	0.439463	0.434186	0.471503					0.605357	0.474973	0.482995	0.407076		0.501575
cclh3	0.0793254	-0.00591029	-0.167731	-0.27901	-0.271902	-0.351683	-0.355107	-0.203248				-0.104172		-0.405671	-0.434139	-0.448858				-0.00228933	-0.0225111	-0.0222297				-0.00170927	-0.019916	-0.0250378					0.0850501	0.207761	0.231016	0.279183	0.272887	0.308279					0.255021	0.270323	0.306838	0.302818		0.3437
clno	0.668432	0.474287	-0.185937	-0.323445	-0.323445	-0.499526	-0.530071	-0.300334				-0.137508		-0.724627	-0.726335	-0.665185				-0.262836	-0.304715					-0.109231	-0.105825						1.47636	1.78371	1.92665	2.08333	2.08333						2.18946	2.25447	2.2897	2.22104
tetrahedrane	-0.138137	-0.694441	-1.27568	-1.51816	-1.50397	-1.7354	-1.7342	-1.44828				-0.228291		-1.91108	-1.95289	-1.97826				-0.0543941	-0.145748					-0.0498922	-0.147491						0.718525	1.01487	1.05603	1.20465	1.19219						1.24573	1.23571	1.32398	1.27369
n-butane	0.0606285	-0.168147	-0.531822	-0.700664	-0.672824	-0.871758	-0.84581	-0.645553				-0.141003		-0.926628	-1.01012	-1.05133				-0.0216306	-0.0575985					-0.025879	-0.061261						0.320103	0.504819	0.491506	0.578276	0.557021						0.619653	0.575135	0.635558	0.581012
c2cl2	-0.0622721	-0.418722	-0.979263	-1.24152	-1.24152	-1.44468	-1.47199	-1.09376				-0.262256		-1.65531	-1.6909	-1.69055				-0.0757014	-0.178878	-0.18209				-0.0562678	-0.151566	-0.169107					0.781066	1.08328	1.22597	1.38985	1.38985	1.4945					1.3297	1.43457	1.52753	1.53075		1.61761
c2clh3	0.0728737	-0.0817158	-0.448594	-0.615908	-0.606508	-0.754856	-0.760487	-0.530012				-0.157914		-0.870428	-0.906744	-0.916644				-0.0254008	-0.0715466	-0.0660138				-0.0196586	-0.0593736	-0.0635444					0.300667	0.535506	0.624094	0.719361	0.710123						0.657321	0.730282	0.790619	0.790375
c2clh5	0.0916689	-0.0781192	-0.349169	-0.511573	-0.497964	-0.632474	-0.631851	-0.417135				-0.148796		-0.709106	-0.759024	-0.782134				-0.0093503	-0.0412629	-0.0369471				-0.00993289	-0.0399297	-0.0472756					0.17162	0.360207	0.390201	0.464013	0.452813						0.442145	0.456593	0.509977	0.495373
c2clh	-0.0862162	-0.269418	-0.70829	-0.880502	-0.877835	-1.03337	-1.04414	-0.801468				-0.169545		-1.18381	-1.20211	-1.20509				-0.060751	-0.12997	-0.121895				-0.0421155	-0.105667	-0.108543					0.686726	0.837391	0.931703	1.04646	1.04252						1.02788	1.09023	1.15012	1.1368
ccl2h2	0.132009	-0.0693425	-0.362331	-0.563032	-0.557569	-0.682149	-0.703046	-0.417262				-0.195238		-0.803099	-0.841227	-0.851098				-0.00210897	-0.044361	-0.0524489				-0.00120553	-0.0405952	-0.0567121					0.136553	0.370012	0.448013	0.539267	0.533883						0.45418	0.524242	0.592685	0.609196
ccl2o	0.204813	-0.119072	-0.722526	-0.936904	-0.936904	-1.1344	-1.16757	-0.831962				-0.214378		-1.34819	-1.38667	-1.35198				-0.0843553	-0.135507	-0.151643				-0.069914	-0.101055	-0.123566					0.717519	0.989737	1.06905	1.21033	1.21033	1.31558					1.21488	1.25094	1.33022	1.31171		1.4286
ccl3h	0.179522	-0.182014	-0.61852	-0.917933	-0.914824	-1.09151	-1.13392	-0.696333				-0.296304		-1.28336	-1.34204	-1.34137				-0.000669394	-0.068882					-0.00201437	-0.0678288						0.208758	0.563328	0.708455	0.849997	0.84652						0.691471	0.828997	0.934196	0.976672
ccl4	0.206223	-0.356368	-0.949731	-1.35721	-1.35721	-1.59339	-1.66093	-1.05404				-0.407481		-1.86054	-1.94941	-1.93341				0.00318929	-0.0951237					-0.00491643	-0.103192						0.300978	0.786702	1.01146	1.20798	1.20798						0.965657	1.18356	1.32764	1.40159
cf2cl2	0.161953	-0.152039	-0.751072	-0.954984	-0.954984	-1.15482	-1.18438	-0.866162				-0.203912		-1.35879	-1.40227	-1.3681				-0.0451213	-0.0703651					-0.0414344	-0.0636237						0.575896	0.775412	0.76442	0.869534	0.869534						0.951799	0.894484	0.955668	0.912792
fno	0.437603	0.334084	-0.324346	-0.368594	-0.368594	-0.534893	-0.546626	-0.451757				-0.0442485		-0.721974	-0.715728	-0.646118				-0.309822	-0.323812					-0.159852	-0.15013						1.58752	1.69376	1.62896	1.71346	1.71346	1.80943					2.07905	1.90612	1.88319	1.72251		1.89217
ch2clf	0.13543	-0.00269189	-0.315324	-0.434041	-0.430728	-0.544716	-0.555668	-0.380865				-0.115404		-0.645989	-0.674343	-0.665896				-0.0242784	-0.0429489	-0.0437763				-0.0199378	-0.0352519	-0.0415464					0.287008	0.408307	0.375164	0.433042	0.428947	0.478832					0.501186	0.438998	0.475939	0.438433		0.526358
chf3	0.0818356	-0.0344989	-0.497545	-0.554864	-0.55452	-0.690575	-0.69856	-0.600954				-0.0569753		-0.816041	-0.835375	-0.792546				-0.0726056	-0.0722647					-0.0636456	-0.0610778						0.650393	0.666166	0.47082	0.501052	0.499524						0.817702	0.550929	0.550685	0.422937
clcof	0.0869098	-0.106161	-0.700658	-0.829079	-0.829079	-1.01045	-1.0281	-0.818896				-0.128421		-1.19264	-1.21714	-1.17411				-0.113664	-0.136537	-0.140874				-0.0948207	-0.101535	-0.111376					0.85934	0.991511	0.937982	1.03035	1.03035	1.11809					1.21706	1.09758	1.13241	1.0482		1.20067
formamide	0.168774	0.027475	-0.465379	-0.565861	-0.556741	-0.725242	-0.721902	-0.582075				-0.0913621		-0.850545	-0.87878	-0.862518				-0.101861	-0.124778					-0.0810805	-0.0900151						0.732871	0.85582	0.766512	0.831938	0.824317	0.894266					1.0505	0.896932	0.914347	0.809838		0.952835
cyclobutadiene	0.0295166	-0.136045	-0.808076	-1.02278	-1.00865	-1.24468	-1.2423	-0.967529				-0.200576		-1.44749	-1.46422	-1.47533				-0.138166	-0.19778	-0.167176				-0.10126	-0.148467	-0.133867					0.891428	1.28747	1.4384	1.60097	1.58515						1.58034	1.68314	1.75956	1.72197
allyl	0.41224	0.360067	0.112389	-0.00676984	0.00616205	-0.134189	-0.12265	0.031113				-0.106227		-0.171818	-0.245002	-0.264447				-0.0307005	-0.0676029					-0.01301	-0.0369867						0.337042	0.510022	0.564575	0.642983	0.629936						0.62604	0.660636	0.706676	0.685048
cyclopropyl	0.0967075	-0.104546	-0.381994	-0.513224	-0.498306	-0.638794	-0.625248	-0.465629				-0.116312		-0.69633	-0.745823	-0.774452				-0.015089	-0.0519384					-0.0141991	-0.048787						0.310385	0.456081	0.454169	0.529086	0.516781						0.559828	0.531445	0.581496	0.544679
h2ccn	0.305869	0.228387	-0.122261	-0.249564	-0.244531	-0.385931	-0.383591	-0.213985				-0.12227		-0.482364	-0.515677	-0.525218				-0.0501964	-0.136781					-0.0484493	-0.0932127						0.886611	0.977858	1.03231	1.11693	1.11214	1.18175					1.2003	1.20795	1.22757	1.17385		1.25026
oxirene	0.0188183	-0.169967	-0.752274	-0.877982	-0.873959	-1.0487	-1.05522	-0.876109				-0.121685		-1.228	-1.22739	-1.20529				-0.108694	-0.160725	-0.146112				-0.0856264	-0.128004	-0.124773					0.975527	1.12625	1.14533	1.24344	1.23623	1.31652	1.33698	1.20591			1.38244	1.3402	1.36661	1.28678	1.4021	1.39501
oxirane	0.0581204	-0.16311	-0.601832	-0.716799	-0.7084	-0.864528	-0.861289	-0.706556				-0.106567		-0.982627	-1.00651	-1.0033				-0.0679336	-0.0973708					-0.0594212	-0.0858622						0.61343	0.721307	0.660646	0.733237	0.724304	0.787557	0.801303	0.707048			0.885387	0.773053	0.805869	0.725681	0.851072	0.845738
dioxirane	-0.0688344	-0.212729	-0.816221	-0.9033	-0.899553	-1.06219	-1.06465	-0.929122				-0.0833325		-1.24496	-1.22146	-1.19213				-0.176079	-0.221119	-0.226788				-0.127143	-0.160751	-0.17187					1.30157	1.4113	1.39589	1.47852	1.47331	1.56619	1.58147	1.46101			1.73234	1.6334	1.62498	1.50181	1.65138	1.64426
ketene	0.133159	-0.0170596	-0.505082	-0.604813	-0.597567	-0.758877	-0.755207	-0.613962				-0.0924853		-0.889506	-0.90494	-0.892949				-0.0967187	-0.140971	-0.134017				-0.0804128	-0.0972114	-0.0967252					0.758508	0.920203	0.906226	0.985867	0.979709	1.05028	1.06592	0.959232			1.12953	1.06042	1.08352	1.00706	1.12165	1.11633
acetaldehyde	0.116735	-0.0316525	-0.468293	-0.560855	-0.551382	-0.704485	-0.696062	-0.566781				-0.083089		-0.812755	-0.833487	-0.829257				-0.0810338	-0.103166					-0.0657935	-0.0765402						0.604819	0.709708	0.675133	0.740064	0.731295	0.791061		0.716106			0.871149	0.790005	0.813374	0.741216		0.844208
formic	0.0705136	-0.0417488	-0.566984	-0.644371	-0.638631	-0.802663	-0.804063	-0.683904				-0.0716465		-0.938805	-0.961199	-0.927164				-0.131315	-0.146949					-0.107251	-0.109652						0.874205	0.950367	0.820862	0.883145	0.877996	0.943696		0.868139			1.16655	0.96053	0.970627	0.844735		1.00001
acetic	0.0299072	-0.143112	-0.763605	-0.881002	-0.86802	-1.0815	-1.07596	-0.907915				-0.104416		-1.23258	-1.27346	-1.24943				-0.130076	-0.15117					-0.111718	-0.120042						0.944731	1.06951	0.944977	1.02616	1.01661			1.00597			1.3128	1.10576	1.1278	0.9923
methanol	0.0612568	-0.00585382	-0.246227	-0.306906	-0.298058	-0.398796	-0.394831	-0.30942				-0.0518318		-0.445009	-0.48675	-0.479394				-0.0314548	-0.0433191	-0.0332379				-0.0303985	-0.0402544	-0.0379853					0.344596	0.401421	0.290869	0.325676	0.319325	0.35632	0.36293	0.315533			0.492735	0.340359	0.357937	0.281594	0.391115	0.386327
ethanol	0.0695608	-0.0676478	-0.412096	-0.518739	-0.503283	-0.656239	-0.646867	-0.506464				-0.0911862		-0.722365	-0.783251	-0.78521				-0.0383681	-0.0594282					-0.0383579	-0.0571938						0.431999	0.541837	0.4308	0.489472	0.478287			0.471148			0.665092	0.504099	0.537958	0.44908
glyoxal	0.144901	-0.0460215	-0.7751	-0.888976	-0.885091	-1.10166	-1.10127	-0.926568				-0.109991		-1.30706	-1.30661	-1.27417				-0.159479	-0.19757					-0.124481	-0.137718						1.1844	1.33017	1.29093	1.39053	1.38475	1.47418		1.35356			1.63275	1.51057	1.52827	1.40983		1.55819
t-hcoh	0.210194	0.144182	-0.113855	-0.164479	-0.15967	-0.252713	-0.253654	-0.171763				-0.0458153		-0.312478	-0.342924	-0.326067				-0.0483833	-0.0675566	-0.0627432				-0.0252006	-0.0357945	-0.0329695					0.387577	0.483106	0.427101	0.466921	0.462617	0.504232	0.512448	0.455512			0.593001	0.499772	0.513173	0.453201	0.544656	0.539593
c-hcoh	0.216578	0.154124	-0.109986	-0.161322	-0.156096	-0.249052	-0.250366	-0.16711				-0.0461094		-0.312107	-0.339907	-0.322516				-0.0477089	-0.069102	-0.0647132				-0.0228503	-0.03583	-0.0330996					0.392941	0.488945	0.434265	0.47333	0.469508	0.511522	0.519979	0.463032			0.600167	0.508155	0.520217	0.460576	0.552602	0.546941
hcnh	0.428176	0.339428	0.0609629	-0.028348	-0.0217419	-0.122915	-0.121836	-0.000673899				-0.0827049		-0.203376	-0.216909	-0.220051				-0.0902916	-0.127522	-0.12663				-0.0454061	-0.0606425	-0.0506955					0.464997	0.582377	0.620502	0.681812	0.675509	0.728647	0.740416	0.658867			0.714854	0.726079	0.74935	0.718312	0.782369	0.778226
hocn	-0.126092	-0.222784	-0.774235	-0.873604	-0.868836	-1.03282	-1.03337	-0.891953				-0.0946013		-1.19374	-1.18964	-1.16942				-0.187769	-0.209325	-0.195829				-0.159598	-0.168659	-0.166037					1.26982	1.24496	1.18863	1.26721	1.26468	1.3372	1.35475	1.24407			1.52816	1.39088	1.39273	1.27374	1.41297	1.40531
honc	0.18572	-0.0708576	-0.622299	-0.734554	-0.731005	-0.890954	-0.901657	-0.732882				-0.108705		-1.06299	-1.06375	-1.03288				-0.115531	-0.173325	-0.163453				-0.0912124	-0.126598	-0.127878					0.85408	1.13926	1.1212	1.21038	1.20771	1.28876	1.30686	1.17908			1.39841	1.31197	1.33028	1.23916	1.37095	1.36558
hnco	-0.0835593	-0.0808809	-0.617151	-0.718629	-0.712998	-0.884017	-0.883426	-0.740908				-0.0958472		-1.03089	-1.04531	-1.02499				-0.161453	-0.19781	-0.185627				-0.137122	-0.138287	-0.136823					1.02869	1.15956	1.10143	1.1821	1.17841	1.25196	1.26791	1.15515			1.42333	1.28884	1.2992	1.18707	1.32576	1.32097
hcno	-0.384009	-0.373768	-0.975352	-1.09016	-1.0891	-1.27809	-1.28419	-1.1161				-0.113745		-1.44884	-1.4695	-1.43802				-0.302966	-0.377709	-0.367431				-0.165763	-0.204937	-0.207049					1.80419	1.82457	1.81788	1.92174	1.91694	2.00915	2.03013	1.88142			2.23961	2.12719	2.11211	1.9594	2.10329	2.09684
c-n2h2	0.0107027	0.0297951	-0.360836	-0.433624	-0.423813	-0.542147	-0.538576	-0.438554				-0.0629768		-0.651934	-0.647584	-0.637927				-0.0727398	-0.100389	-0.0878097				-0.0508903	-0.0707828	-0.0656989					0.691147	0.775615	0.798525	0.861703	0.85404	0.916199	0.928374	0.84377			0.952048	0.934393	0.947061	0.890083	0.976421	0.970147
hnnn	-0.183186	-0.274282	-0.90535	-1.02923	-1.02204	-1.20737	-1.20519	-1.03907				-0.116691		-1.39809	-1.37916	-1.36691				-0.384597	-0.395197	-0.382381				-0.244305	-0.256048	-0.26284					2.0409	2.0162	2.0462	2.15089	2.14722	2.25252	2.27628	2.12288			2.47484	2.39436	2.36395	2.20744	2.35969	2.3471
hnc	0.173807	0.0290248	-0.316398	-0.392545	-0.388251	-0.492741	-0.494592	-0.387248				-0.071853		-0.598101	-0.595601	-0.585897				-0.0540849	-0.0825351	-0.0708466				-0.0459462	-0.0597945	-0.0550075					0.354476	0.57687	0.608602	0.664309	0.659949	0.708955	0.720668	0.641385			0.708093	0.712154	0.730114	0.698131	0.759915	0.754961
t-hono	0.341649	0.202757	-0.468096	-0.537709	-0.532997	-0.711943	-0.719419	-0.597683				-0.0649006		-0.90301	-0.896492	-0.840759				-0.271293	-0.291179	-0.312551				-0.16818	-0.173312	-0.199824					1.54832	1.64437	1.56549	1.65197	1.64985	1.75354	1.77155	1.64279			2.01843	1.83186	1.81561	1.65236	1.85021	1.83975
c-hono	0.243881	0.128936	-0.537903	-0.608698	-0.601545	-0.77823	-0.784477	-0.663527				-0.0636424		-0.968907	-0.958235	-0.905186				-0.260852	-0.280318	-0.293173				-0.172325	-0.177343	-0.193448					1.50994	1.60766	1.53346	1.61882	1.61506	1.71696	1.73394	1.6078			1.97336	1.79438	1.77918	1.61847	1.81077	1.80108
nh2cl	0.0968976	0.0571185	-0.186151	-0.299083	-0.291183	-0.382707	-0.387685	-0.231079				-0.105032		-0.466346	-0.479346	-0.486541				-0.0124893	-0.0406881	-0.0428746				-0.00900246	-0.0324539	-0.0399994					0.256471	0.398507	0.411526	0.47984	0.473796	0.522933	0.533196	0.437718			0.489158	0.481546	0.527372	0.508398	0.571589	0.574008
t-hooo	0.686344	0.822842	0.154063	0.118593	0.12558	-0.0419607	-0.0492762	0.0390944				-0.0284833		-0.225076	-0.215363	-0.145513				-0.392362	-0.462721					-0.140896	-0.163141						2.13226	2.4111	2.47293	2.58569	2.57976	2.75146	2.77128	2.6024			2.95957	2.8937	2.84182	2.65727	2.89508	2.87915
c-hooo	0.730574	0.651529	0.053531	0.217921	0.0518071	0.0541652	-0.0175755	-0.0222295				-0.00172392		-0.249795	-0.0834783	0.0545002				-0.338013	-0.389099					-0.139728	-0.16839						1.92901	2.09944	2.09223	2.25172	2.20797	2.39608		2.20634			2.57701	2.44822	2.47477	2.25785		2.53538
ch3f	0.084041	0.0268469	-0.159465	-0.200673	-0.196734	-0.269906	-0.267443	-0.207176				-0.037269		-0.309174	-0.334606	-0.328248				-0.0211913	-0.0268411	-0.0211973				-0.019203	-0.0233588	-0.0210054					0.239318	0.267619	0.179892	0.202516	0.198202	0.222582	0.2275	0.196764			0.328495	0.2105	0.222577	0.166299	0.246437	0.242154
ch2f2	0.103641	0.0119941	-0.316065	-0.366628	-0.365138	-0.471037	-0.474529	-0.393171				-0.0490727		-0.554799	-0.578434	-0.552904				-0.0460251	-0.0507366	-0.0568204				-0.0396076	-0.0419969	-0.0509567					0.438391	0.465614	0.320162	0.34839	0.345555	0.383802	0.391366	0.34974			0.57153	0.374637	0.382901	0.290377	0.420977	0.412977
cf4	0.0246431	-0.112314	-0.704705	-0.766637	-0.766637	-0.931625	-0.941889	-0.831326				-0.0619313		-1.0957	-1.10835	-1.0515				-0.0944998	-0.0874616					-0.0874472	-0.0794632						0.863726	0.858791	0.619261	0.64782	0.64782			0.675626			1.05414	0.724627	0.711991	0.550859
sih3f	0.152868	0.0490345	-0.150427	-0.267586	-0.270105	-0.318402	-0.292931	-0.186179				-0.119677		-0.430601	-0.314613	-0.407137				-0.0180216	-0.027262	-0.0269385				-0.013525	-0.0212726	-0.022912					0.220683	0.236672	0.130503	0.138692	0.138213	0.152104	0.155665	0.137957			0.290509	0.152707	0.152431	0.0929623	0.166945	0.162008
sif4	-0.0766568	-0.195423	-0.730695	-0.875205	-0.875205	-1.03393	-1.01987	-0.849683				-0.14451		-1.21707	-1.15727	-1.19411				-0.0983223	-0.122414					-0.0915549	-0.110473						0.87788	0.934672	0.526594	0.54564	0.54564	0.591673		0.557156			1.14729	0.616193	0.59969	0.366844		0.621509
c2h3f	0.0876516	0.00895065	-0.376375	-0.461796	-0.454174	-0.591461	-0.587547	-0.466364				-0.0777997		-0.687082	-0.714231	-0.705084				-0.0436021	-0.0677225					-0.0328415	-0.0491575						0.457564	0.565566	0.53698	0.596283	0.588073	0.645248	0.656185	0.582907			0.694219	0.628347	0.655349	0.598417	0.70021	0.694883
c2h5f	0.101588	-0.0161066	-0.302967	-0.386481	-0.375925	-0.500082	-0.491702	-0.380405				-0.0729571		-0.556878	-0.601672	-0.60421				-0.0269722	-0.0407275					-0.0254305	-0.036884						0.32102	0.399649	0.312824	0.35827	0.348875			0.344655			0.49056	0.366051	0.393759	0.325539
fccf	-0.0466894	-0.172435	-0.742968	-0.847413	-0.847413	-1.02014	-1.02768	-0.869296				-0.104444		-1.18686	-1.1989	-1.16657				-0.104045	-0.15522	-0.13919				-0.0726704	-0.113525	-0.109912					1.10204	1.11331	1.00767	1.08397	1.08397	1.15684	1.17366	1.0689			1.36656	1.17912	1.19134	1.07048	1.23163	1.22523
hccf	-0.0813883	-0.163109	-0.61298	-0.706679	-0.704293	-0.844204	-0.845225	-0.711521				-0.0913133		-0.976456	-0.979089	-0.966352				-0.0812425	-0.124109	-0.106654				-0.0566178	-0.0923733	-0.0850216					0.846822	0.857567	0.829422	0.901682	0.898052	0.959805	0.974297	0.877819			1.05264	0.970546	0.991	0.916658	1.02358	1.01958
hcof	0.0882519	-0.00488939	-0.472906	-0.530393	-0.529942	-0.668729	-0.67226	-0.575429				-0.0570363		-0.793993	-0.807441	-0.772175				-0.119997	-0.130724	-0.127676				-0.0935851	-0.0920717	-0.0907261					0.772421	0.821698	0.709202	0.759077	0.75697	0.81327	0.825031	0.751936			1.00861	0.829871	0.834269	0.727222	0.869022	0.860979
f2co	-0.0137373	-0.105863	-0.688632	-0.74958	-0.74958	-0.916065	-0.922308	-0.814337				-0.0609479		-1.07331	-1.08637	-1.03621				-0.138707	-0.14065					-0.119254	-0.110101						0.997819	1.0107	0.835786	0.884485	0.884485	0.956183	0.968527	0.893874			1.2406	0.977993	0.9721	0.82648	1.02285	1.01138
ch2-sing	0.191373	0.239825	0.228843	0.218035	0.221655	0.196885	0.205134	0.217622				-0.00718764		0.212517	0.189441	0.180003				0.0137839	0.0112569	0.0134748				0.0156854	0.0140914	0.0154881					0.0597086	0.0745486	0.0895356	0.0981811	0.0954119	0.107216	0.109135	0.0955522			0.0915066	0.10477	0.107907	0.105001	0.118005	0.115321
propane	0.0606231	-0.0898946	-0.347553	-0.468883	-0.447465	-0.593341	-0.572226	-0.428928				-0.0999115		-0.627288	-0.69073	-0.723182				-0.0157748	-0.0400503					-0.0182061	-0.0417547						0.226688	0.355306	0.33777	0.399936	0.383491			0.378566			0.436129	0.395241	0.439553	0.396444
propene	0.0299832	-0.0886442	-0.434778	-0.559694	-0.541849	-0.697136	-0.680493	-0.526906				-0.107071		-0.769767	-0.812184	-0.83573				-0.0314224	-0.0635707					-0.0279828	-0.0561435						0.344276	0.502898	0.545528	0.620476	0.605419	0.671484		0.595291			0.617295	0.638349	0.681939	0.652537		0.729228
propyne	-0.103872	-0.241219	-0.654949	-0.784819	-0.773701	-0.930936	-0.919235	-0.755028				-0.118752		-1.04149	-1.05747	-1.07673				-0.0676452	-0.110072					-0.0536774	-0.0928779						0.680005	0.757272	0.813898	0.899807	0.889485	0.958894		0.864978			0.929533	0.952381	0.98894	0.950248		1.02537
allene	0.0528961	-0.0686622	-0.486525	-0.618752	-0.60494	-0.769785	-0.757914	-0.589808				-0.118415		-0.874636	-0.903216	-0.919422				-0.0515101	-0.0898469	-0.0709009				-0.0457564	-0.0743483	-0.0673691					0.415779	0.647049	0.737615	0.826555	0.813992	0.889722	0.904882	0.798299			0.794237	0.863119	0.908432	0.890718	0.96363	0.959455
b2h6	0.188666	0.0851893	0.0490754	0.0351908	0.0444797	-0.0110047	-0.00169914	0.0292652				-0.00459574		0.0240067	-0.045562	-0.042743				0.00345488	0.00163348	0.0130522				0.00243102	0.00318195	0.00983939					0.03062	0.0795696	0.130471	0.157072	0.147381	0.175857	0.180072	0.146626			0.0976697	0.15267	0.172631	0.178546	0.201202	0.196664
bhf2	0.0156785	-0.0570049	-0.337313	-0.363822	-0.364066	-0.456341	-0.461924	-0.406023				-0.0267524		-0.518488	-0.554875	-0.519219				-0.0551237	-0.0546037	-0.0510513				-0.0383544	-0.0352575	-0.0314474					0.400541	0.435737	0.273332	0.297706	0.297264	0.325975	0.333594	0.296991			0.534856	0.319839	0.327196	0.233623	0.357076	0.350109
bf3	-0.0722289	-0.130904	-0.524041	-0.556466	-0.556466	-0.67849	-0.686725	-0.616872				-0.0324248		-0.770483	-0.810452	-0.76008				-0.0795053	-0.0752582					-0.0665751	-0.0597551						0.625733	0.645266	0.403591	0.433023	0.433023	0.472735	0.482032	0.437916			0.792048	0.472261	0.475917	0.335477	0.513709	0.504435
c2h6	0.0563357	-0.0199221	-0.17035	-0.244788	-0.22995	-0.322986	-0.307028	-0.219684				-0.0595999		-0.335574	-0.380241	-0.403618				-0.00996944	-0.0226804	-0.0104966				-0.0107941	-0.0227218	-0.0206572					0.135067	0.20923	0.188265	0.226047	0.214472	0.251707	0.256309	0.213681			0.256825	0.220297	0.248439	0.216881	0.283351	0.280791
h2cn	0.460237	0.501465	0.332731	0.253538	0.258099	0.1748	0.175976	0.286031				-0.074632		0.13571	0.0979721	0.0913709				-0.0301177	-0.0555959	-0.0593786				-0.0122362	-0.0242185	-0.0141397					0.339203	0.425551	0.468714	0.51957	0.514147	0.560155	0.571297	0.503735			0.522353	0.548464	0.571038	0.554865	0.608236	0.602075
nccn	-0.37949	-0.562244	-1.33702	-1.504	-1.504	-1.72698	-1.72626	-1.49902				-0.166972		-1.97761	-1.93737	-1.93298				-0.325974	-0.364593	-0.346687				-0.253678	-0.272543	-0.266051					2.15958	2.1616	2.25769	2.41205	2.41205	2.51882	2.55376	2.33679			2.65331	2.64183	2.65099	2.52716	2.64536	2.63853
ch2nh2	0.131517	0.0598673	-0.107872	-0.185596	-0.17521	-0.264838	-0.256129	-0.157882				-0.0673382		-0.293432	-0.33299	-0.347757				-0.0197111	-0.0389504	-0.0332218				-0.0141082	-0.0287319	-0.0291066					0.252386	0.337496	0.27955	0.318737	0.310938	0.354509	0.361311	0.310392			0.414268	0.327115	0.35031	0.298732	0.393871	0.388874
ch3nh	0.159182	0.125639	0.00010397	-0.0659203	-0.056935	-0.130603	-0.120622	-0.0387356				-0.057039		-0.148752	-0.181116	-0.199651				-0.00686621	-0.0198946	-0.0169674				-0.00442922	-0.015005	-0.0172432					0.184906	0.248444	0.218008	0.252495	0.244764	0.282359	0.288221	0.243665			0.304959	0.255101	0.277506	0.243073	0.316309	0.311861
ch3nh2	0.0844879	0.0198206	-0.19245	-0.27304	-0.259191	-0.363754	-0.352643	-0.253325				-0.0667412		-0.399507	-0.441407	-0.454248				-0.0198276	-0.0344028	-0.0226276				-0.0190457	-0.032332	-0.0315412					0.256078	0.337199	0.275192	0.314954	0.30503	0.347937	0.354118	0.303508			0.413903	0.322015	0.346153	0.290246	0.385846	0.381287
cf2	0.166487	0.12796	-0.227351	-0.262456	-0.262456	-0.365234	-0.373697	-0.298089				-0.0351051		-0.458798	-0.479359	-0.438073				-0.0800381	-0.0883178	-0.0916771				-0.0387811	-0.0407787	-0.0431632					0.591667	0.624996	0.531629	0.561064	0.561064	0.609093	0.617605	0.570599			0.767167	0.622084	0.616641	0.531681	0.654152	0.644606
n2h	0.460504	0.408812	0.130384	0.0447458	0.0494105	-0.0423586	-0.0445247	0.0728191				-0.0809734		-0.131334	-0.133749	-0.133612				-0.0694492	-0.111773	-0.11606				-0.0442033	-0.0634317	-0.0511581					0.669996	0.739785	0.765099	0.827476	0.823961	0.883943	0.897725	0.811616			0.908069	0.895279	0.909444	0.862648	0.945402	0.938427
t-n2h2	-0.00144018	0.0200862	-0.35538	-0.427239	-0.418245	-0.535134	-0.530904	-0.433301				-0.0628647		-0.638683	-0.637913	-0.630092				-0.0687744	-0.0966204	-0.083879				-0.048717	-0.0687593	-0.0642744					0.68222	0.75818	0.779589	0.843614	0.83544	0.898942	0.910725	0.826012			0.930647	0.912235	0.927181	0.870948	0.959386	0.953658
n2h4	0.108593	0.0668147	-0.202476	-0.28863	-0.275537	-0.388857	-0.382837	-0.272049				-0.0730608		-0.447707	-0.484755	-0.487315				-0.0291532	-0.0471407	-0.0347364				-0.0268154	-0.0423679	-0.0420482					0.392696	0.488039	0.389733	0.435339	0.426413	0.476378	0.483965	0.422246			0.599056	0.456045	0.478462	0.39809	0.521164	0.516101
fo2	0.740395	0.931952	0.210352	0.216024	0.216024	0.0269953	0.0209323	0.068114				0.00567125		-0.14402	-0.164375	-0.0698659				-0.560895	-0.611461	-0.686528				-0.192358	-0.185963	-0.211701					2.66273	3.00472	3.10277	3.23932	3.23932	3.42511		3.24495			3.68822	3.6307	3.5602	3.34713		3.57288
foof	0.271003	0.46302	-0.374796	-0.394172	-0.394172	-0.564946	-0.578306	-0.484926				-0.0193754		-0.825256	-0.753206	-0.665396				-0.632152	-0.667573					-0.309994	-0.31165						3.13758	3.44521	3.5174	3.63902	3.63902	3.88464		3.71433			4.22891	4.11588	3.99949	3.72809		4.053
alf3	0.00865416	-0.124936	-0.535157	-0.590063	-0.590063	-0.714554	-0.721586	-0.629869				-0.0549057		-0.823976	-0.846514	-0.809324				-0.0819853	-0.0935426					-0.0653177	-0.0674651						0.661194	0.74457	0.402347	0.431403	0.431403	0.466148	0.480991	0.418403			0.913941	0.470805	0.474137	0.287475	0.513042	0.495398
si2h6	0.367016	0.305159	0.180642	-0.0295053	-0.0271085	-0.0482761	0.0109276	0.183308				-0.20775		-0.194207	0.047056	-0.169205				0.0109706	-0.00623792	-0.00354505				0.0115131	-0.000781321	-0.00388371					0.0527729	0.0754248	0.113181	0.146827	0.138854	0.166322	0.170614	0.126395			0.092582	0.132439	0.161372	0.168006	0.191142	0.190684
p4	0.260145	-0.77729	-1.47234	-2.53735	-2.53735	-2.81345	-2.82934	-1.5991				-1.06502		-3.42249	-3.10669	-3.52191				-0.104721	-0.323856	-0.393883				-0.0461337	-0.279799	-0.360177					1.3687	1.77404	2.11797	2.6579	2.6579	2.82925	2.94522	2.22221			2.1776	2.47834	2.92118	3.06411	3.13093	3.15533
so2	-0.218035	-0.114017	-0.813381	-0.9513	-0.9513	-1.16642	-1.18278	-0.966966				-0.137919		-1.37237	-1.40265	-1.35292				-0.477794	-0.372723	-0.358296				-0.320253	-0.24003	-0.238893					1.96361	1.81108	1.6689	1.7925	1.7925	1.86782	1.88506	1.72023			2.22306	1.95286	1.97006	1.78396	1.94489	1.95902
so3	-0.456307	-0.246323	-1.12486	-1.27626	-1.27626	-1.53316	-1.54926	-1.31269				-0.1514		-1.79422	-1.80856	-1.74886				-0.488532	-0.374076					-0.365707	-0.275286						2.42957	2.11981	1.86606	1.96411	1.96411	2.06329	2.07456	1.93917			2.60202	2.18357	2.15867	1.89255	2.14595	2.15371
ocs	-0.0183683	-0.100833	-0.628562	-0.815098	-0.815098	-0.978324	-0.990774	-0.731079				-0.186537		-1.1743	-1.15764	-1.16309				-0.109873	-0.183697	-0.192419				-0.105101	-0.124632	-0.135251					0.867438	1.16225	1.22822	1.38796	1.38796	1.47835	1.50368	1.2874			1.42663	1.4372	1.52545	1.4917	1.57847	1.59303
cs2	0.271943	-0.0854303	-0.633388	-0.968941	-0.968941	-1.14967	-1.17991	-0.723394				-0.335553		-1.41326	-1.3803	-1.4224				0.0270755	-0.134177	-0.177792				-0.0146852	-0.0883308	-0.120711					0.512879	1.15449	1.45498	1.7532	1.7532	1.88107	1.92781	1.52951			1.41711	1.70254	1.92687	2.02836	2.04067	2.07641
s2o	0.166399	0.0214799	-0.674935	-0.946003	-0.946003	-1.17912	-1.20962	-0.820789				-0.271068		-1.43255	-1.46001	-1.44547				-0.409933	-0.372669	-0.382992				-0.20976	-0.178889	-0.197828					1.74133	1.85901	1.92618	2.19348	2.19348	2.30341	2.34948	1.99255			2.28189	2.25392	2.41076	2.3472	2.45031	2.47636
s3	0.509861	0.184613	-0.454855	-0.911751	-0.911751	-1.15734	-1.21507	-0.581841				-0.456896		-1.46312	-1.50318	-1.52844				-0.173174	-0.28798	-0.345635				-0.0262497	-0.0800717	-0.123826					1.2146	1.75574	2.06256	2.4918	2.4918	2.64678	2.72862	2.14873			2.15513	2.4135	2.73863	2.83008	2.88168	2.91461
s4-c2v	-0.0754301	-0.219674	-1.34676	-2.07115	-2.07115	-2.5141	-2.61354	-1.5921				-0.724391		-3.00227	-3.12873	-3.13076			Karton 2020 V{5,6}Z	-0.422303	-0.726604				Karton 2020 V{5,6}Z	-0.0348662	-0.172857						2.64905	3.8101	4.40156	5.1346	5.1346	5.39224	5.53161	4.54167			4.6768	5.15048	5.64323	5.74333	5.78822	5.84641
ccl2	0.563798	0.265842	-0.0811112	-0.288374	-0.288374	-0.415298	-0.458646	-0.127469				-0.207263		-0.567091	-0.620379	-0.591838			CH2 singlet	0.00612418	-0.0809448	-0.117215				0.0449542	-0.0206966	-0.0471581					0.162163	0.579073	0.79021	0.936253	0.936253	1.02572	1.05541	0.841588			0.710798	0.924663	1.029	1.10041	1.13243	1.1337
alcl3	0.178577	-0.100131	-0.412838	-0.656487	-0.656487	-0.786589	-0.821238	-0.475756				-0.243649		-0.93628	-0.977727	-0.984029			0.18	-0.00511523	-0.0246052					0.00368742	-0.0113099						0.0844619	0.375653	0.444189	0.500256	0.500256	0.545972	0.570742	0.465188			0.461105	0.519767	0.54981	0.557522	0.616301	0.592634
clcn	-0.0979144	-0.26383	-0.750679	-0.902255	-0.902255	-1.05532	-1.06734	-0.846818				-0.151576		-1.22332	-1.22414	-1.21626				-0.156455	-0.201499	-0.196477				-0.128009	-0.159882	-0.163264					1.07185	1.13869	1.21617	1.32735	1.32735	1.40441	1.42732	1.2681			1.39771	1.4231	1.45884	1.41406	1.49194	1.4907
oclo	0.235733	0.0273037	-0.605723	-0.717628	-0.717628	-0.912543	-0.924094	-0.7418				-0.111905		-1.09226	-1.1202	-1.07463				-0.37376	-0.40599	-0.427395				-0.187433	-0.234036	-0.256244					1.77435	1.88344	1.82503	1.96119	1.96119	2.07481	2.09723	1.90251			2.31187	2.13555	2.15546	1.99692	2.18516	2.18933
cloo	1.06571	1.3222	0.567491	0.461472	0.461472	0.221806	0.19577	0.393891				-0.10602		0.0286087	-0.0566063	0.0391932				-0.476111	-0.563484	-0.640711				-0.125897	-0.0912558	-0.0943486					2.26072	2.88389	3.15452	3.40397	3.40397	3.60796		3.28952			3.5399	3.69126	3.74116	3.643		3.81583
cl2o	0.0571825	-0.0389994	-0.489254	-0.661477	-0.661477	-0.796399	-0.81558	-0.559526				-0.172223		-0.974524	-0.961953	-0.958653				-0.0777443	-0.150761	-0.172288				-0.0570993	-0.109438	-0.130349					0.726269	0.973357	1.05354	1.20783	1.20783	1.30424	1.32888	1.10454			1.19477	1.23279	1.32747	1.31559	1.40713	1.41917
bn3pi	0.929682	0.805916	0.586765	0.513838	0.513838	0.428143	0.413994	0.536128		0.369479		-0.0729262		0.366952	0.319158	0.344349	0.315629	0.322774		-0.1891	-0.206232	-0.206214	-0.196984	-0.191399		-0.057643	-0.0382216	-0.0311153	-0.0244583	-0.0256509			0.45458	0.632348	0.66685	0.707204	0.707204	0.734912	0.743552	0.688041		0.756268	0.776192	0.780314	0.777258	0.741607	0.767046	0.766115	0.767365
cf	0.188789	0.179189	-0.0105576	-0.0371145	-0.0371145	-0.0916304	-0.0978368	-0.0454825		-0.122392		-0.0265569		-0.145894	-0.155514	-0.134458	-0.152096	-0.148155		-0.0427888	-0.0587006	-0.0609398	-0.0586379	-0.0536144		-0.00573914	-0.0143219	-0.0156503	-0.0125025	-0.0116143	6.6e-07		0.258325	0.297637	0.254908	0.277604	0.277604	0.3038	0.30951	0.275306		0.319669	0.365342	0.29828	0.305103	0.268398	0.330132	0.326214	0.328535
ch2c	0.228268	0.191362	-0.0147337	-0.0855608	-0.0776761	-0.166314	-0.161146	-0.06585		-0.199201		-0.0629424		-0.212976	-0.240429	-0.246388	-0.245237	-0.239128		0.00761849	-0.0256557	-0.024359	-0.0220147			0.0191722	-0.00168196	-0.00250279	0.00140987				0.235378	0.35505	0.418691	0.46525	0.459212	0.503177	0.511847	0.452297		0.528214	0.435816	0.489931	0.511336	0.507084	0.545868	0.541909	0.542499
ch2ch	0.407956	0.428299	0.270392	0.185896	0.193663	0.103826	0.10938	0.220821		0.070645		-0.0767291		0.0756631	0.0293248	0.0158354	0.0237874	0.0300048		-0.0255102	-0.045682	-0.0411117	-0.0399866			-0.0122328	-0.0233052	-0.0121465	-0.0095269				0.226573	0.32402	0.368847	0.421202	0.412821	0.457459	0.466433	0.404081			0.397727	0.431605	0.462926	0.453633	0.501086	0.498084
c2h4	0.0231341	-0.00148622	-0.244856	-0.323058	-0.311914	-0.415102	-0.403808	-0.305717		-0.445897		-0.0670578		-0.468029	-0.491092	-0.505037	-0.496812	-0.490056		-0.0217506	-0.0426082	-0.0265984	-0.0249852			-0.0171302	-0.0339635	-0.0257991	-0.0239686				0.236623	0.333168	0.372263	0.424053	0.413487	0.458029	0.466053	0.406677		0.481055	0.408956	0.435602	0.466058	0.450401	0.500029	0.497348	0.494148
ch2nh	0.039089	0.0101266	-0.300128	-0.377249	-0.368088	-0.478936	-0.471409	-0.37068		-0.517675		-0.0679599		-0.558294	-0.569549	-0.573395	-0.573642	-0.566216		-0.0487581	-0.0713159	-0.0576927	-0.0567481			-0.0374088	-0.0535071	-0.0473343	-0.0465481				0.42953	0.5142	0.533601	0.587222	0.57872	0.627761	0.637702	0.568453			0.631168	0.624393	0.645391	0.608372	0.675825	0.670928
hco	0.321971	0.166412	-0.18681	-0.243228	-0.242651	-0.342947	-0.346592	-0.255524		-0.394073		-0.0558418		-0.448371	-0.44532	-0.425429	-0.45151	-0.443889		-0.10041	-0.12401	-0.125712	-0.123052			-0.0633922	-0.0696271	-0.0664691	-0.063209				0.543903	0.634272	0.610674	0.662657	0.660641	0.70232	0.713908	0.638845		0.731907	0.778553	0.714579	0.728299	0.67276	0.748338	0.744335	0.747615
h2co	0.108191	0.0261854	-0.312996	-0.36713	-0.365098	-0.469806	-0.4683	-0.385772		-0.514801		-0.0521022		-0.561876	-0.566325	-0.552644	-0.571052	-0.563589		-0.0760251	-0.0916927	-0.0875684	-0.0840692			-0.0598536	-0.0650441	-0.0610281	-0.0585255				0.529686	0.578095	0.541577	0.58643	0.582551	0.621065	0.631197	0.567471		0.647233	0.709597	0.633725	0.644521	0.5846	0.662639	0.657506	0.661229
co2	-0.301587	-0.182547	-0.711892	-0.788062	-0.788062	-0.950329	-0.95472	-0.836355		-1.02434		-0.0761697		-1.09258	-1.11302	-1.07629	-1.10856	-1.09739		-0.186376	-0.219888	-0.21091	-0.201761			-0.17064	-0.163034	-0.160199	-0.152216				1.14978	1.21302	1.09234	1.16654	1.16654	1.23136	1.24684	1.14032		1.271	1.48896	1.2782	1.2821	1.14518	1.29873	1.29509	1.29208
hno	0.0286244	0.0465078	-0.365317	-0.406709	-0.402597	-0.510568	-0.510438	-0.441381		-0.562645		-0.0372791		-0.628453	-0.61287	-0.587299	-0.625801	-0.617421		-0.107146	-0.131905	-0.127858	-0.130749	-0.143516		-0.0743865	-0.0856199	-0.0823111	-0.0835822	-0.096419			0.910789	0.972168	0.970093	1.03204	1.02804	1.09111	1.10388	1.0157		1.13151	1.19331	1.13515	1.13428	1.05372	1.1529	1.14659	1.15563
no2	0.130533	0.140547	-0.518651	-0.577902	-0.577902	-0.761897	-0.76704	-0.658828		-0.851383		-0.0592506		-0.939213	-0.946691	-0.890395	-0.953413	-0.939875		-0.370491	-0.391667	-0.39987	-0.39813			-0.254796	-0.232125	-0.23608	-0.229869				1.93401	2.05361	2.02189	2.12342	2.12342	2.23967	2.26089	2.10663			2.52076	2.36591	2.33376	2.1555	2.34974	2.33951
n2o	-0.621841	-0.485854	-1.11193	-1.20188	-1.20188	-1.37978	-1.38338	-1.24781		-1.46277		-0.0899513		-1.56197	-1.55578	-1.52127	-1.55881	-1.54607		-0.463443	-0.455511	-0.440237	-0.444162			-0.316863	-0.296249	-0.297567	-0.298934				2.36312	2.20137	2.15964	2.25913	2.25913	2.35805	2.37983	2.23283			2.70213	2.5271	2.48292	2.28568	2.45785	2.44901
o3	-0.314058	-0.134988	-0.976701	-0.993821	-0.993821	-1.22232	-1.224	-1.1532		-1.33766		-0.0171205		-1.42573	-1.44263	-1.35207	-1.47515	-1.45691		-0.853912	-0.92071	-0.96063	-0.97811			-0.399458	-0.425225	-0.463018	-0.463963				3.86638	4.13198	4.2139	4.38294	4.38294	4.58692	4.62108	4.36686		4.71298	5.0719	4.93088	4.8171	4.49828	4.77501	4.75793	4.79317
hoo	0.34766	0.300422	0.0173122	-0.012392	-0.00926944	-0.0774036	-0.0820641	-0.0259877		-0.117949		-0.0265817		-0.165014	-0.151208	-0.127439	-0.16136	-0.1556		-0.0821781	-0.112303	-0.129362	-0.134439			-0.0459841	-0.0602022	-0.0556535	-0.0568929				0.654451	0.731621	0.646101	0.696249	0.694214	0.755598	0.765003	0.689953		0.793617	0.898047	0.756034	0.765218	0.677021	0.810759	0.805797	0.818591
hooh	-0.00201162	0.0219667	-0.343549	-0.385794	-0.378854	-0.480956	-0.485121	-0.409056		-0.542197		-0.0353051		-0.580428	-0.586058	-0.553543	-0.611242	-0.60208		-0.0758741	-0.0952483	-0.0917979	-0.0919302			-0.0637268	-0.0765171	-0.0778153	-0.0781549				0.739373	0.826109	0.704099	0.752273	0.747236	0.806087	0.813693	0.742403			1.01403	0.8239	0.826792	0.710986	0.856648	0.852844
f2o	0.119661	0.186682	-0.347312	-0.368801	-0.368801	-0.462769	-0.473262	-0.406004		-0.525859		-0.0214882		-0.648155	-0.572485	-0.523761	-0.589485	-0.581043		-0.181541	-0.212034	-0.224371	-0.223496			-0.11519	-0.125974	-0.137989	-0.132757				1.34693	1.48131	1.40116	1.46852	1.46852	1.57046	1.58326	1.47728			1.81827	1.63957	1.61398	1.46264	1.65742	1.64807
hocl	0.0371714	0.0222515	-0.257274	-0.34337	-0.33905	-0.426892	-0.433359	-0.305129		-0.472916		-0.0817765		-0.52075	-0.522938	-0.516496	-0.520769	-0.514419		-0.0347809	-0.0627795	-0.067447	-0.062424	-0.0707443		-0.0285631	-0.0484144	-0.0553234	-0.0503321	-0.0594865			0.4372	0.551841	0.516756	0.591943	0.589481	0.640541	0.651365	0.545628		0.677906	0.677371	0.604681	0.65058	0.60678	0.691364	0.69729	0.701071
ssh	0.249842	0.253017	0.0714403	-0.133155	-0.128307	-0.202143	-0.220617	0.0510525		-0.250956		-0.199747		-0.320077	-0.308297	-0.346667	-0.287658	-0.282788		0.00313064	-0.0381096	-0.0584032	-0.0464933			0.0107269	-0.0149782	-0.0288968	-0.0144138				0.148767	0.30882	0.419102	0.558	0.553654	0.62031	0.641445	0.452201		0.679477	0.379069	0.490411	0.613274	0.666178	0.69819	0.712553	0.71267
b2	0.408442	0.639822	0.478648	0.358816	0.358816	0.26185	0.216698	0.432376		0.149694		-0.119832		0.217496	0.0817083	0.147323	0.0686386	0.0793936	0.077	0.193282	0.084601	0.0502054	0.0313046	0.0090153	-0.012	0.378415	0.286206	0.292784	0.289055	0.27874			0.863635	0.908474	1.08125	1.16272	1.16272	1.20521	1.21978	1.11272		1.23932	1.11513	1.26522	1.27789	1.27957	1.25667	1.26203	1.25637
bh	0.0469148	0.0425946	0.0200815	0.0096573	0.0112038	-0.000804743	0.00274077	0.01481		-0.00160775		-0.00887774		-0.00458274	-0.00529782	-0.0118382	-0.0068681	-0.00617012		0.0111773	0.00874357	0.0123346	0.0126535	0.0112343		0.0125317	0.0102874	0.0143584	0.0149517	0.0136111			0.029062	0.0283694	0.0388992	0.0415948	0.0417897	0.0441665	0.0448011	0.0393315		0.0459068	0.0348228	0.0455178	0.0457151	0.0479575	0.0467477	0.0465813	0.0468718
bh3	0.0448014	-0.00655877	0.00244509	-0.00151739	0.000928997	-0.0168915	-0.0100791	-0.0054022		-0.0174596		-0.00151609		0.00469462	-0.0205351	-0.0271064	-0.0263878	-0.0252032	-0.024	0.00278263	0.00261483	0.00391254	0.00407459	0.00405668	[0.004]	0.00274667	0.00301574	0.00356051	0.00393649	0.00408198			0.0112387	0.0178452	0.0206515	0.0263396	0.0241195	0.0308288	0.031755	0.0245395		0.0334382	0.0219045	0.0241653	0.0289488	0.0270031	0.0366902	0.0354945	0.0349072
bn	-3.03546	-1.98073	-2.4613	-2.44658	-2.44658	-2.56252	-2.55421	-2.56405		-2.61149		0.0147222		-2.68085	-2.65645	-2.61599	-2.68078	-2.67158		-0.81012	-1.08687	-1.21115	-1.15587	-1.18222		-0.422336	-0.364958	-0.339371	-0.312459	-0.315858			1.34437	2.46318	2.91066	3.02608	3.02608	3.13837	3.17339	2.99635		3.22295	3.02349	3.4059	3.32584	3.28479	3.26861	3.24277	3.26621
bf	-0.0275234	-0.0213417	-0.200052	-0.222823	-0.222823	-0.280123	-0.286476	-0.237444		-0.311071		-0.0227718		-0.324149	-0.346937	-0.322423	-0.340823	-0.336875		-0.0288061	-0.0344294	-0.034239	-0.0305672	-0.0262415		-0.0083753	-0.00998765	-0.0101634	-0.00783396	-0.00787541			0.302328	0.301128	0.243376	0.264347	0.264347	0.285393	0.290182	0.260413		0.296863	0.369627	0.284786	0.290533	0.247443	0.306881	0.304656	0.302694
nh	0.0428402	0.0679133	0.0962861	0.0777842	0.0780113	0.0728247	0.0752727	0.0971125		0.0728137		-0.0182749		0.0830895	0.0726714	0.0604309	0.0698392	0.0702339		0.0087609	0.0060424	0.000153904	0.0011524	0.000798771		0.00920284	0.00690704	0.000859514	0.00178195	0.00138412			0.0497684	0.0522178	0.0334682	0.0368492	0.0359717	0.0409651	0.0419504	0.0362399		0.0449147	0.0640961	0.0391627	0.0404995	0.0285051	0.0458147	0.044402	0.0475019
nh2	0.0747938	0.0929305	0.0826769	0.0555471	0.0589609	0.0332657	0.0377725	0.0723053		0.0257003		-0.023716		0.0418774	0.0176467	0.00716351	0.0110968	0.0130345		0.00358283	0.00140949	-0.00359396	-0.00201286	-0.00266187		0.00447491	0.0030496	-0.00358494	-0.00220996	-0.00335054			0.112715	0.128725	0.0887599	0.0984998	0.0957286	0.109145	0.111042	0.0969535		0.118111	0.158007	0.103862	0.108257	0.0805637	0.12094	0.11849	0.124281
hcn	-0.120768	-0.154018	-0.518257	-0.591961	-0.590369	-0.69622	-0.694359	-0.593997		-0.740163		-0.0721127		-0.809812	-0.793133	-0.790232	-0.795573	-0.788221		-0.121271	-0.140118	-0.126572	-0.130132	-0.14095		-0.0979948	-0.107839	-0.0994412	-0.10234	-0.11347	3.8111e-09		0.93582	0.866331	0.897881	0.960132	0.956766	1.00583	1.02011	0.932417		1.03822	1.0634	1.05065	1.05524	0.99833	1.06105	1.05533	1.05403
hof	0.00317209	0.0624127	-0.257163	-0.277135	-0.273172	-0.341989	-0.344289	-0.299453		-0.380429		-0.0160096		-0.441939	-0.411838	-0.386799	-0.424147	-0.418346		-0.0678761	-0.0863741	-0.0904582	-0.0917785			-0.0495408	-0.0598325	-0.0625599	-0.06269				0.706195	0.786059	0.702957	0.744906	0.741311	0.796324	0.802958	0.740313		0.827515	0.964868	0.822564	0.818694	0.720745	0.842804	0.839128	0.848948
alh	0.0427887	0.0215874	-0.0343307	-0.0601168	-0.0592775	-0.0681653	-0.0596636	-0.0377894		-0.0593923		-0.0249468		-0.0999448	-0.0600303	-0.086039	-0.059064	-0.0591076		0.0106022	0.00470487	0.00620285	0.00736556	0.00699378		0.0114136	0.00592938	0.00767236	0.00926613	0.00922879			0.0235905	0.0161793	0.0235922	0.0303867	0.0294501	0.0335837	0.0347354	0.025084		0.0360435	0.0198597	0.0276064	0.0333967	0.0355493	0.0381516	0.0381643	0.0371851
alh3	0.16149	0.0616063	-0.019963	-0.0353389	-0.0344606	-0.0399804	-0.0246928	-0.0198044		-0.0245994		-0.0144975		-0.0827729	-0.015415	-0.0505549	-0.0244865	-0.0245014	-0.016	0.00731764	0.00784078	0.00576415	0.00598222	0.00651685	[0.006]	0.00800897	0.00951054	0.00619704	0.00666553	0.0072312			0.0154963	0.0207745	0.0191707	0.0235217	0.0229499	0.0265015	0.0277426	0.020953		0.0290551	0.0255002	0.0224325	0.0258517	0.0239497	0.0308404	0.0298624	0.0302006
alf	0.012801	-0.0758857	-0.273184	-0.313529	-0.313529	-0.374343	-0.373834	-0.315491		-0.395268		-0.0403447		-0.43304	-0.431114	-0.427782	-0.421197	-0.417756		-0.0407746	-0.0417553	-0.033983	-0.0288084	-0.0201664		-0.0213553	-0.0159198	-0.0142243	-0.0104714	-0.00822807			0.287018	0.289542	0.186008	0.204999	0.204999	0.221512	0.228974	0.193393		0.238309	0.355405	0.217657	0.225306	0.166144	0.24447	0.237788	0.246456
alcl	0.074191	-0.0194561	-0.160905	-0.279838	-0.279838	-0.3361	-0.35287	-0.185761		-0.37109		-0.118932		-0.410785	-0.42224	-0.428649	-0.393131	-0.390207		-0.00114872	-0.0155381	-0.019682	-0.00334384	0.000473539		0.00783954	0.00107953	-0.00511513	0.00372531	0.00128586			0.072939	0.191228	0.226652	0.258553	0.258553	0.279732	0.291149	0.236776		0.310276	0.234727	0.265216	0.284164	0.289495	0.312218	0.304066	0.32697
sih	0.0555217	0.100584	0.087774	0.0270832	0.0282196	0.0240335	0.039912	0.0923316		0.0412837		-0.0595544		-0.00817254	0.051018	-0.00963834	0.0429431	0.042723		0.00754788	-0.00415201	-0.00455062	-0.00156248	-0.00199713		0.00794067	-0.00390159	-0.00414723	-0.000797405	-0.000846756			0.0146236	0.00213982	0.00934599	0.0126881	0.0113618	0.0155563	0.0162485	0.0106775		0.0175101	0.00262658	0.0109362	0.013945	0.0156001	0.019407	0.0184034	0.0186112
sih4	0.176352	0.160588	0.0931559	-0.0111077	-0.0120269	-0.016646	0.0148125	0.0925925		0.0151118		-0.105183		-0.0988356	0.0403059	-0.0746505	0.0154739	0.0154258		0.00499522	-0.00404017	-0.00342833	-0.000916943	-0.00108575		0.00523472	-0.00237177	-0.00432335	-0.00186274	-0.00212154			0.0179988	0.0114965	0.0176321	0.0238279	0.0207242	0.028621	0.0286088	0.0203331		0.0312011	0.0141116	0.0206322	0.0261882	0.0249652	0.0337051	0.0336588	0.0334635
sio	0.162533	0.0803297	-0.352945	-0.505031	-0.505031	-0.641153	-0.647909	-0.442171		-0.698752		-0.152086		-0.79941	-0.783621	-0.793404	-0.760256	-0.752095		-0.144816	-0.255145	-0.230092	-0.220699	-0.199803		-0.0806794	-0.108011	-0.0956352	-0.0792008	-0.0811899			0.812974	1.02331	0.932585	1.02222	1.02222	1.0374	1.04944	0.937699		1.05962	1.25608	1.09126	1.12347	1.02171	1.06703	1.08545	1.06851
sif	0.0801623	0.0353399	-0.163529	-0.24148	-0.24148	-0.305685	-0.295088	-0.203301		-0.311221		-0.0779506		-0.380693	-0.346007	-0.380781	-0.330736	-0.328147		-0.0368412	-0.0516715	-0.0486532	-0.0430386	-0.0353399		-0.0162919	-0.0240193	-0.0260241	-0.0193092	-0.0173766	9.1e-07		0.255163	0.275958	0.187228	0.202925	0.202925	0.220364	0.226267	0.196697		0.234882	0.338731	0.219085	0.223026	0.16936	0.241354	0.235555	0.242402
cs	0.472191	0.111653	-0.228925	-0.413907	-0.413907	-0.519653	-0.542179	-0.280334		-0.592362		-0.184982		-0.678213	-0.664017	-0.673234	-0.653069	-0.645014	-0.663	0.0454583	-0.0886962	-0.112144	-0.103109	-0.117437	[-0.134]	0.0502502	-0.0354062	-0.0491384	-0.0412305	-0.0563043			0.0871505	0.59016	0.786626	0.977826	0.977826	1.05048	1.08201	0.831511		1.11946	0.724407	0.920469	1.07469	1.15599	1.14935	1.17144	1.15215
h2	0	0	0	0	0	0	0	0		0		0		0	0	0	0	0		0	9.79645e-07	0	0	0		0	9.79645e-07	0	0	0			0	0	0	0	0	0	0	0		0	0	0	0	0	0	0	0
oh	0.0169097	0.0251412	0.0123729	0.0033278	0.00416059	-0.0132933	-0.013714	0.00350805		-0.0239763		-0.00821233		-0.00639064	-0.0306921	-0.0268519	-0.0363906	-0.0347434	-0.035	0.00453046	0.00230342	-0.00672326	-0.00557769	-0.00556807	-0.007	0.00479478	0.00344957	-0.00577675	-0.00494867	-0.00546761			0.117973	0.126787	0.0712107	0.0783954	0.077728	0.0859655	0.087769	0.0771031		0.0931193	0.155628	0.0833271	0.0861611	0.0551809	0.0942591	0.0927298	0.0977888
hf	0.00257651	-0.00380497	-0.0815048	-0.0934053	-0.0911332	-0.127143	-0.129638	-0.105324		-0.14797		-0.0096284		-0.135051	-0.166211	-0.151252	-0.170147	-0.167205	-0.165	-0.0129518	-0.0154185	-0.0166363	-0.015808	-0.0135209	-0.015	-0.0139405	-0.0151794	-0.016342	-0.016057	-0.0155566			0.196047	0.211024	0.101385	0.109437	0.109172	0.11675	0.11968	0.10636		0.125003	0.259027	0.118635	0.120277	0.0623612	0.126472	0.123794	0.129649
h2o	0.0134511	0.0109842	-0.112431	-0.134229	-0.128421	-0.185556	-0.185271	-0.147932		-0.215495		-0.0159907		-0.198529	-0.23927	-0.224186	-0.252057	-0.247206	-0.243	-0.0186823	-0.0220907	-0.0236152	-0.0220836	-0.0223187	[-0.025]	-0.0193148	-0.0209128	-0.024388	-0.0234865	-0.025687			0.271078	0.300132	0.175959	0.191309	0.189332	0.207927	0.211434	0.188188		0.222633	0.368405	0.205899	0.21026	0.13841	0.22572	0.222582	0.232408
ch	0.069209	0.10836	0.127513	0.112247	0.113378	0.104569	0.10861	0.125047		0.104642		-0.0141346		0.115902	0.104082	0.0924478	0.0998413	0.100478	0.1	0.00842048	0.003293	0.0029754	0.00423051	0.00383927	0.003	0.008936	0.00391267	0.00328456	0.00452187	0.00415482			0.023485	0.0234653	0.0252921	0.026627	0.0260225	0.0297619	0.0304848	0.0267441		0.0323039	0.0288031	0.0295955	0.0292646	0.0271977	0.0333691	0.0318111	0.0338915
ch2-trip	0.0229318	0.00297591	0.0395453	0.0156478	0.0176661	0.00087991	0.00837898	0.0328178		0.0033547		-0.0218791		0.0250539	-0.000442382	-0.0195457	-0.00272313	-0.00191667		0.00695447	0.0025835	-0.00278329	-0.00113902	-0.000604221		0.00732295	0.002957	-0.0032638	-0.00166355	-0.00121767			0.0374496	0.0357835	0.0180301	0.0239561	0.0220194	0.0283525	0.029065	0.0217914		0.0312282	0.0439234	0.0210978	0.0263292	0.0156935	0.033619	0.0330848	0.0331161
ch3	0.0446272	0.0205268	0.0304171	0.00361699	0.00839868	-0.0209898	-0.0124115	0.0188188		-0.0243486		-0.0220185		0.00229941	-0.032178	-0.0481463	-0.0387889	-0.0368728	-0.037	0.00272467	-0.000427102	-0.00229611	-0.000683208	-0.000275535	[-0.001]	0.00311267	7.95348e-05	-0.00383755	-0.00228908	-0.00217606			0.0528665	0.0631206	0.0391641	0.0488176	0.0449461	0.0567162	0.0577955	0.0468184		0.0614655	0.077479	0.0458278	0.0536533	0.0365933	0.0661008	0.0647629	0.0646686
ch4	0.0413283	0.0265423	-0.015296	-0.0454913	-0.0374207	-0.0787551	-0.0688909	-0.0332186		-0.0865808		-0.0221247		-0.0695879	-0.0987827	-0.112278	-0.10798	-0.105141		-0.00404816	-0.00623098	-0.00108396	0.000383389	-2.77083e-05		-0.00398039	-0.00569268	-0.00415927	-0.00259617	-0.00320923			0.0497915	0.0759325	0.0579547	0.0726524	0.0660352	0.0837222	0.0850057	0.0688723		0.0896552	0.0932052	0.0678155	0.0798492	0.0614865	0.0972675	0.0955353	0.0937131
cch	0.526583	0.665231	0.465883	0.356075	0.35752	0.26279	0.252987	0.410183		0.20528		-0.108363		0.202771	0.153698	0.155503	0.147569	0.155226		0.0849898	-0.0414478	-0.0450598	-0.049827	-0.0600901		0.0588288	-0.0178148	0.00283853	0.00477253	0.00089023	1.84e-06		0.547589	0.590562	0.651106	0.720944	0.71728	0.765028	0.777972	0.687787		0.795206	0.7249	0.76189	0.79236	0.775519	0.817201	0.817255	0.810247
c2h2	-0.120949	-0.146154	-0.465881	-0.551056	-0.546327	-0.653782	-0.648834	-0.536655		-0.69398		-0.080446		-0.747575	-0.746201	-0.753043	-0.748593	-0.741347		-0.0413175	-0.0816627	-0.0637393	-0.0647225	-0.0729026		-0.0248388	-0.0612476	-0.0508538	-0.0509026	-0.0590446	4.2282e-10		0.598342	0.599778	0.647548	0.714661	0.707978	0.75751	0.770204	0.681608		0.786758	0.736213	0.757727	0.785454	0.757706	0.810425	0.807922	0.801206
nh3	0.0609043	0.0640585	-0.0321761	-0.0680903	-0.059221	-0.114048	-0.107205	-0.0617172		-0.133215		-0.0270449		-0.121219	-0.152783	-0.157298	-0.164678	-0.160504		-0.00962612	-0.0128103	-0.0109289	-0.00915478	-0.0106039		-0.00885155	-0.0108547	-0.013187	-0.0117586	-0.0144494			0.173743	0.212148	0.147014	0.164525	0.158952	0.182434	0.185039	0.161389		0.19634	0.260407	0.172028	0.180823	0.134504	0.201901	0.198673	0.206203
c2	-1.48889	-1.24226	-1.81417	-1.91193	-1.91193	-2.07821	-2.10596	-1.92968		-2.19413		-0.0977611		-2.24871	-2.29025	-2.21769	-2.30079	-2.28664	-2.291	-1.29675	-1.06708	-1.11881	-1.10214	-1.12788	-1.15	-0.894461	-0.577504	-0.569515	-0.53006	-0.537071			2.08467	2.65546	3.01448	3.21987	3.21987	3.32613	3.35175	3.09822		3.39346	3.25951	3.52738	3.53882	3.47927	3.43699	3.469	3.42987
n2	-0.0936403	-0.117745	-0.5247	-0.582594	-0.582594	-0.682894	-0.682664	-0.600809		-0.726764		-0.0578941		-0.816368	-0.777715	-0.766462	-0.780112	-0.773033	-0.778	-0.176521	-0.156645	-0.142611	-0.150688	-0.165884	[-0.176]	-0.151145	-0.124102	-0.115903	-0.123181	-0.138731			1.19894	1.02787	1.03553	1.08941	1.08941	1.14313	1.15723	1.07983		1.17819	1.26168	1.21172	1.19732	1.11769	1.20106	1.19245	1.19648
co	0.128184	0.0223166	-0.334467	-0.387955	-0.387955	-0.484708	-0.49133	-0.402182		-0.535891		-0.0534883		-0.594283	-0.58952	-0.564075	-0.589796	-0.582643	-0.581	-0.064655	-0.100655	-0.0973499	-0.0948578	-0.0974945	[-0.101]	-0.05731	-0.0692604	-0.0668004	-0.064038	-0.0699879			0.482587	0.634089	0.600297	0.652042	0.652042	0.689165	0.700396	0.625018		0.715303	0.778328	0.702437	0.716632	0.660293	0.73165	0.729906	0.728313
cn	1.09351	1.31335	1.10695	0.984506	0.984506	0.889716	0.869812	1.06217		0.811078		-0.122446		0.819131	0.76087	0.774958	0.740029	0.749456		-0.0963449	-0.379579	-0.425411	-0.442515	-0.468875		-0.09907	-0.178027	-0.147584	-0.146153	-0.155125			1.11415	1.23653	1.34421	1.43821	1.43821	1.49871	1.5186	1.39323		1.54437	1.51782	1.57293	1.58068	1.5309	1.57056	1.56954	1.56685
no	0.50119	0.241996	-0.118587	-0.178151	-0.178151	-0.264052	-0.268774	-0.177002		-0.310389		-0.059564		-0.389445	-0.354852	-0.340895	-0.360729	-0.35405		-0.1361	-0.153133	-0.155147	-0.159444	-0.172459		-0.0937904	-0.0959468	-0.089431	-0.0916842	-0.102726	4.4e-07		0.830975	0.877516	0.856729	0.912505	0.912505	0.967194	0.980629	0.897519		1.0035	1.07713	1.0025	1.0029	0.928586	1.02466	1.01784	1.02346
o2	-0.0553096	-0.0212194	-0.364739	-0.388557	-0.388557	-0.454031	-0.451032	-0.408921		-0.487443		-0.0238181		-0.573292	-0.510374	-0.501201	-0.53149	-0.525645		-0.087786	-0.125451	-0.121555	-0.128488	-0.146192		-0.0694776	-0.0959612	-0.0927529	-0.0971627	-0.113234			1.17158	1.12233	1.04056	1.09349	1.09349	1.14676	1.15741	1.07866		1.17919	1.37763	1.21761	1.2018	1.08023	1.19873	1.19546	1.1982
of	0.65662	0.594288	0.34753	0.337987	0.337987	0.299435	0.293061	0.325461		0.269868		-0.00954299		0.209093	0.250389	0.274028	0.241811	0.245534		-0.124758	-0.149646	-0.17819	-0.184691	-0.197902		-0.0371236	-0.0422048	-0.045008	-0.0445929	-0.0512906	4.4e-07		0.559008	0.649718	0.600756	0.644989	0.644989	0.695381	0.70383	0.637722		0.725429	0.797513	0.702973	0.708881	0.642816	0.741863	0.738761	0.744279
f2	-0.0315206	0.074523	-0.230983	-0.230028	-0.230028	-0.278039	-0.278436	-0.260112		-0.306312		0.000954197		-0.383188	-0.324416	-0.302897	-0.340034	-0.335559		-0.0837206	-0.105965	-0.108391	-0.112507	-0.128436		-0.0474616	-0.0599073	-0.0621161	-0.0633498	-0.0759882	1e-08		0.859614	0.928567	0.873696	0.912097	0.912097	0.974753	0.981993	0.920213		1.00649	1.13979	1.02235	1.00245	0.904528	1.02717	1.02108	1.02787
ph3	0.118067	0.199815	0.186925	0.0413759	0.0460715	0.0316248	0.060161	0.189551		0.0551112		-0.140853		-0.0312468	0.0735438	-0.0504147	0.0490024	0.049813		0.0040235	-0.00509112	-0.00775754	0.00103712	-0.00298364		0.00440976	-0.00323285	-0.0073271	0.0027319	-0.000907182			0.0286036	0.0264167	0.0644715	0.088442	0.0813803	0.100699	0.0987528	0.0703732		0.104948	0.0324259	0.0754411	0.0972029	0.106641	0.109982	0.117308	0.110354
hs	0.0310695	0.0735744	0.0715572	0.0232304	0.0259442	0.0160333	0.0166916	0.0714373		0.0115936		-0.045613		0.0019908	0.00790304	-0.0132981	0.00542651	0.0062448		0.00310856	0.000203565	-0.00315129	0.00218775	0.000996188		0.00327769	0.000931356	-0.00282589	0.0023098	0.000492281			0.0185269	0.0246344	0.036973	0.0551016	0.0524485	0.0628724	0.0616329	0.0407319		0.0663574	0.0302381	0.0432638	0.0605598	0.0652315	0.0675694	0.074746	0.0704807
h2s	0.0539126	0.0831934	0.0397071	-0.0516559	-0.0451129	-0.0773896	-0.0768826	0.0320919		-0.0905728		-0.08482		-0.109639	-0.107059	-0.139248	-0.107134	-0.104936	-0.11	0.00375585	0.00132902	-0.00444816	0.00398296	0.000911288		0.0041057	0.00322516	-0.00379358	0.00378727	-0.000624071			0.0389805	0.0642086	0.0992697	0.13308	0.126642	0.149839	0.147964	0.107724		0.157693	0.0788145	0.11616	0.146263	0.155337	0.161745	0.173023	0.166184
hcl	0.0170917	0.0129676	-0.0264355	-0.0857878	-0.0822294	-0.110351	-0.114607	-0.0345139		-0.125491		-0.0557939		-0.130104	-0.14536	-0.154681	-0.138657	-0.13691	-0.141	0.00243745	0.000702733	-0.00435491	0.0018816	0.000864441		0.00246823	0.00220017	-0.00350326	0.00039925	-0.00242495			0.0291988	0.0593492	0.0756781	0.0918021	0.0889396	0.102263	0.102708	0.080407		0.110053	0.0728496	0.0885546	0.100896	0.102539	0.111608	0.114451	0.116463
so	0.104216	0.103044	-0.189118	-0.292694	-0.292694	-0.375125	-0.378916	-0.233341		-0.411649		-0.103576		-0.491712	-0.460814	-0.473387	-0.451245	-0.445991		-0.0614231	-0.116977	-0.131935	-0.132153	-0.146484		-0.0501023	-0.0881722	-0.0981367	-0.090274	-0.102495	4e-08		0.824359	0.801106	0.77794	0.879819	0.879819	0.929624	0.944836	0.804557		0.968359	0.983338	0.910305	0.966972	0.915995	0.986859	0.999163	0.988889
clo	0.359796	0.331777	0.194742	0.123539	0.123539	0.0898635	0.0788944	0.191811		0.0614804		-0.0712035		0.018815	0.036489	0.0344597	0.0404149	0.04321		-0.0213724	-0.0690865	-0.109355	-0.10983	-0.133002		0.00325359	-0.0275559	-0.0362137	-0.031382	-0.0425437	6.9e-07		0.265777	0.455881	0.531448	0.625257	0.625257	0.702205	0.71455	0.581851		0.755904	0.559583	0.621872	0.687194	0.703101	0.772266	0.780489	0.791996
clf	0.0479178	0.0535083	-0.158219	-0.210758	-0.210758	-0.267497	-0.270516	-0.191014		-0.292117		-0.0525391		-0.343659	-0.327276	-0.325225	-0.318247	-0.31478		-0.0277588	-0.0467105	-0.0529111	-0.0503323	-0.0554974		-0.0217696	-0.0306674	-0.0351251	-0.0288097	-0.0327564	2.7e-06		0.369519	0.440174	0.39969	0.46696	0.46696	0.504467	0.513221	0.421438		0.531302	0.540303	0.467696	0.513216	0.47927	0.543122	0.552502	0.547083
p2	0.080307	-0.0685936	-0.380571	-0.721665	-0.721665	-0.84102	-0.842471	-0.429091		-0.891848		-0.341094		-1.0501	-0.957219	-1.08426	-0.951578	-0.943652	-0.974	-0.1465	-0.107587	-0.133981	-0.145675	-0.168558	[-0.189]	-0.102889	-0.0440816	-0.0613543	-0.0645409	-0.0839392			1.23559	1.04024	1.18551	1.43084	1.43084	1.50926	1.56688	1.2281		1.60817	1.27687	1.38722	1.57258	1.61036	1.65482	1.65769	1.6442
s2	0.134322	0.143912	-0.0868774	-0.307886	-0.307886	-0.394078	-0.408414	-0.117225		-0.445159		-0.221008		-0.535096	-0.503901	-0.556362	-0.489608	-0.48371		0.0369583	-0.0492079	-0.0672336	-0.0600052	-0.0759212		0.0468248	-0.0268783	-0.0407326	-0.0307045	-0.0449074			0.461616	0.499329	0.605239	0.795781	0.795781	0.861159	0.899139	0.637771		0.9388	0.612914	0.708219	0.87461	0.932028	0.965944	0.978485	0.973414
cl2	0.0584623	0.0346348	-0.133474	-0.27961	-0.27961	-0.351193	-0.370101	-0.158787		-0.399345		-0.146137		-0.437645	-0.456053	-0.466207	-0.434721	-0.430027		0.00688603	-0.022537	-0.0338788	-0.0195958	-0.0247633		0.00962282	-0.012927	-0.0244096	-0.0134498	-0.0213393			0.138354	0.26201	0.331671	0.425056	0.425056	0.470059	0.487034	0.350338		0.515234	0.321611	0.388104	0.467161	0.49999	0.527094	0.533502	0.539847
	W4-17 dataset
RMSDs (kcal/mol)	0.304685	0.304889	0.14357	0.102608	0.103438	0.0545376	0.0517012	0.114456
	subset W4-08 (65 molecules)																		neglecting in cell T228					50								subset W4-08 (65 molecules)
RMSDs (kcal/mol)	0.534453	0.53481	0.251839	0.179987	0.181442	0.0956653	0.0904629	0.20077	#DIV/0!	0.0495238			subset W4-08	0.0425796	0.0124217	0.0424601	0.00657119	REF	0.255404	0.0941675	0.0302288	0.0153883	0.0115731	REF		0.0615869	0.0143488	0.00986325	0.00748638	REF		vs. (Q)/V5Z(h,f)	0.396472	0.230767	0.162557	0.0878343	0.088827	0.037828	0.0236314	0.129252		REF	0.134697	0.0766534	0.0356962	0.0594417	0.0191053	0.0208179
	VDZ(p,s)	VDZ(d,s)	VTZ(d,p)	VTZ(f,d)	VTZ(f,p)	VQZ(f,d)	VQZ(g,d)	VQZ(d,p)		V5Z(h,f)										Differences												vs. (Q)/V{Q,5}Z	0.413322	0.249028	0.182712	0.108372	0.109367	0.0582533	0.0442559	0.149033		0.0206245	0.138549	0.0822312	0.0384476	0.0738151	0.00623186	0.0102571	REF
																			neglecting in cell T228	VDZ(p,s)	VDZ(d,s)	VTZ(d,p)	VTZ(f,p)	VQZ(g,d)	neglecting	VDZ(p,s)	VDZ(d,s)	VTZ(d,p)	VTZ(f,p)	VQZ(g,d)		vs. (Q)/V{T(f,p),Q(g,d)}	0.400984	0.244094	0.186435	0.112445	0.113591	0.0588203	0.0445958	0.14984		0.0191053
																	neglecting T3-(T)			δΔ[T4-(Q)]						δΔ[T4-(Q)Lambda]						vs. (Q)/V{T(d,p),Q(f,d)}	0.401596	0.245087	0.186741	0.111776	0.112918	0.0587002	0.0444219	0.150677		0.0208179
																	0.673287															dataset W4-08
																	0.315629	0														vs. (Q)/V{T(f,p),Q(g,d)}	0.589228	0.380472	0.285961	0.153076	0.154101	0.0858558	0.0604998	0.244553		0.0191053					REF
																	-0.152096	0														vs. (Q)/V{T(d,p),Q(f,d)}	0.621789	0.402345	0.304478	0.170345	0.171211	0.0957093	0.0652695	0.257899		0.0208179
																	-0.245237	0														dataset W4-11
																	-0.496812	0														vs. (Q)/V{T(f,p),Q(g,d)}	0.535874	0.345936	0.269864	0.150027	0.151774	0.0824961	0.0595864	0.226665		0.0191053					REF
																	-0.45151	0														vs. (Q)/V{T(d,p),Q(f,d)}	0.555108	0.359892	0.282247	0.162024	0.164344	0.0887214	0.0603637	0.234592		0.0208179					0.0107631	REF
																	-0.571052	0
																	-1.10856	0															93
																	-0.625801	0															96
																	-0.953413	0
																	-1.55881	0
																	-1.47515	0
																	-0.16136	0
																	-0.611242	0
																	-0.589485	0
																	-0.520769	0
																	-0.287658	0
																	0.0686386	0
																	-0.0068681	0
																	-0.0263878	0
																	-2.68078	0
																	-0.340823	0
																	0.0698392	0
																	0.0110968	0
																	-0.795573	0
																	-0.424147	0
																	-0.059064	0
																	-0.0244865	0
																	-0.421197	0
																	-0.393131	0
																	0.0429431	0
																	0.0154739	0
																	-0.760256	0
																	-0.330736	0
																	-0.653069	0
																	0	0
																	-0.0363906	0
																	-0.170147	0
																	-0.252057	0
																	0.0998413	0
																	-0.00272313	0
																	-0.0387889	0
																	-0.10798	0
																	0.147569	0
																	-0.748593	0
																	-0.164678	0
																	-2.30079	0
																	-0.780112	0
																	-0.589796	0
																	0.740029	0
																	-0.360729	0
																	-0.53149	0
																	0.241811	0
																	-0.340034	0
																	0.0490024	0
																	0.00542651	0
																	-0.107134	0
																	-0.138657	0
																	-0.451245	0
																	0.0404149	0
																	-0.318247	0
																	-0.951578	0
																	-0.489608	0
																	-0.434721	0
																			0.191399	0.00229874	-0.0148335	-0.0148147	-0.0055855		0.0256509	-0.0319921	-0.0125707	-0.00546443	0.00119254
																			0.0536144	0.0108256	-0.00508622	-0.00732533	-0.0050235		0.0116143	0.00587514	-0.00270758	-0.004036	-0.000888228
																			0.143516	0.0363693	0.0116101	0.0156573	0.012767		0.096419	0.0220326	0.0107991	0.0141079	0.0128368
																			0.0707443	0.0359634	0.00796477	0.00329729	0.00832027		0.0594865	0.0309235	0.0110721	0.00416312	0.00915443
																			-0.0090153	0.184266	0.0755857	0.0411901	0.0222893		-0.27874	0.0996757	0.00746656	0.0140441	0.0103152
																			-0.0112343	-5.69751e-05	-0.00249073	0.00110028	0.00141923		-0.0136111	-0.00107944	-0.00332378	0.000747251	0.00134058
																			-0.00405668	-0.00127406	-0.00144186	-0.000144143	1.79072e-05		-0.00408198	-0.0013353	-0.00106623	-0.000521472	-0.000145493
																			1.18222	0.3721	0.0953519	-0.0289263	0.0263511		0.315858	-0.106478	-0.0490999	-0.0235127	0.0033988
																			0.0262415	-0.00256461	-0.00818794	-0.00799751	-0.0043257		0.00787541	-0.000499892	-0.00211224	-0.00228798	4.14539e-05
																			-0.000798771	0.00796213	0.00524363	-0.000644868	0.000353624		-0.00138412	0.00781872	0.00552292	-0.000524602	0.00039783
																			0.00266187	0.00624469	0.00407135	-0.000932098	0.000649		0.00335054	0.00782545	0.00640014	-0.000234401	0.00114058
																			0.14095	0.0196796	0.000831923	0.0143779	0.0108188		0.11347	0.0154751	0.00563091	0.0140288	0.0111304
																			-0.00699378	0.00360844	-0.00228891	-0.000790928	0.000371781		-0.00922879	0.00218478	-0.00329942	-0.00155643	3.73406e-05
																			-0.00651685	0.000800794	0.00132393	-0.000752696	-0.000534626		-0.0072312	0.000777772	0.00227934	-0.00103416	-0.000565674
																			0.0201664	-0.0206083	-0.0215889	-0.0138167	-0.00864208		0.00822807	-0.0131272	-0.00769175	-0.00599624	-0.00224338
																			-0.000473539	-0.00162226	-0.0160117	-0.0201556	-0.00381738		-0.00128586	0.00655368	-0.000206328	-0.006401	0.00243945
																			0.00199713	0.00954502	-0.00215488	-0.00255349	0.000434651		0.000846756	0.00878742	-0.00305483	-0.00330048	4.93517e-05
																			0.00108575	0.00608097	-0.00295443	-0.00234259	0.000168803		0.00212154	0.00735626	-0.000250229	-0.00220181	0.000258801
																			0.199803	0.0549865	-0.055342	-0.0302895	-0.0208965		0.0811899	0.00051045	-0.0268207	-0.0144453	0.00198906
																			0.0353399	-0.00150137	-0.0163316	-0.0133134	-0.00769876		0.0173766	0.00108474	-0.00664266	-0.00864744	-0.00193251
																			0.117437	0.162896	0.0287412	0.00529381	0.0143286		0.0563043	0.106555	0.0208981	0.00716595	0.0150738
																			0	0	9.79645e-07	0	0		0	0	9.79645e-07	0	0
																			0.00556807	0.0100985	0.00787149	-0.00115519	-9.61847e-06		0.00546761	0.0102624	0.00891718	-0.000309134	0.000518941
																			0.0135209	0.00056914	-0.00189763	-0.00311541	-0.00228707		0.0155566	0.00161613	0.000377247	-0.000785372	-0.000500353
																			0.0223187	0.00363647	0.000228059	-0.00129645	0.000235128		0.025687	0.00637219	0.00477426	0.00129907	0.00220047
																			-0.00383927	0.00458121	-0.000546276	-0.000863872	0.000391233		-0.00415482	0.00478118	-0.000242151	-0.000870258	0.000367052
																			0.000604221	0.00755869	0.00318772	-0.00217907	-0.000534801		0.00121767	0.00854063	0.00417468	-0.00204613	-0.000445875
																			0.000275535	0.00300021	-0.000151567	-0.00202058	-0.000407673		0.00217606	0.00528874	0.0022556	-0.00166149	-0.000113018
																			2.77083e-05	-0.00402045	-0.00620327	-0.00105625	0.000411097		0.00320923	-0.00077116	-0.00248345	-0.000950036	0.000613066
																			0.0600901	0.14508	0.0186424	0.0150304	0.0102632		-0.00089023	0.0579386	-0.018705	0.0019483	0.0038823
																			0.0729026	0.0315851	-0.00876013	0.00916332	0.0081801		0.0590446	0.0342058	-0.00220297	0.00819078	0.00814201
																			0.0106039	0.000977808	-0.00220635	-0.00032499	0.00144915		0.0144494	0.00559787	0.00359473	0.00126239	0.00269081
																			1.12788	-0.168874	0.0607998	0.00907171	0.0257406		0.537071	-0.35739	-0.0404328	-0.032444	0.007011
																			0.165884	-0.0106367	0.00923941	0.0232734	0.0151961		0.138731	-0.0124139	0.0146293	0.0228276	0.0155495
																			0.0974945	0.0328395	-0.00316014	0.000144628	0.00263678		0.0699879	0.012678	0.000727594	0.00318758	0.00594999
																			0.468875	0.37253	0.0892964	0.0434637	0.0263603		0.155125	0.0560546	-0.0229023	0.00754064	0.00897134
																			0.172459	0.0363593	0.019326	0.0173123	0.0130144		0.102726	0.00893601	0.0067796	0.0132954	0.0110422
																			0.146192	0.0584065	0.0207419	0.0246375	0.0177048		0.113234	0.0437567	0.0172731	0.0204814	0.0160716
																			0.197902	0.0731445	0.0482566	0.0197121	0.0132113		0.0512906	0.0141671	0.00908582	0.00628263	0.00669772
																			0.128436	0.0447149	0.0224707	0.0200448	0.015929		0.0759882	0.0285265	0.0160809	0.0138721	0.0126383
																			0.00298364	0.00700714	-0.00210748	-0.0047739	0.00402075		0.000907182	0.00531694	-0.00232567	-0.00641992	0.00363908
																			-0.000996188	0.00211237	-0.000792623	-0.00414748	0.00119156		-0.000492281	0.00278541	0.000439075	-0.00331817	0.00181752
																			-0.000911288	0.00284456	0.000417736	-0.00535945	0.00307167		0.000624071	0.00472978	0.00384924	-0.00316951	0.00441134
																			-0.000864441	0.00157301	-0.000161708	-0.00521935	0.00101716		0.00242495	0.00489318	0.00462512	-0.00107831	0.0028242
																			0.146484	0.0850605	0.0295066	0.0145489	0.0143307		0.102495	0.0523931	0.0143232	0.00435868	0.0122214
																			0.133002	0.111629	0.063915	0.0236468	0.0231718		0.0425437	0.0457973	0.0149879	0.00633001	0.0111617
																			0.0554974	0.0277386	0.00878689	0.0025863	0.00516513		0.0327564	0.0109868	0.00208905	-0.00236865	0.00394672
																			0.168558	0.0220586	0.0609712	0.0345775	0.0228835		0.0839392	-0.0189502	0.0398576	0.0225849	0.0193982
																			0.0759212	0.11288	0.0267133	0.00868766	0.0159161		0.0449074	0.0917323	0.0180291	0.00417476	0.0142029
																			0.0247633	0.0316493	0.00222631	-0.00911549	0.00516753		0.0213393	0.0309621	0.00841221	-0.00307037	0.00788949
																		MSD (kcal/mol)	0.108794	0.0386421	0.0109725	0.00322781	0.00570371		0.0436318	0.00655437	0.00114424	0.00106475	0.00495642
[truncated: 79 more columns]

## Sheet: diagnostics
																		All values in kcal/mol
																			For ROHF: T3 - T terms, go to line 230 below
																														VTZ(f,p) - VDZ(d,p)
	VDZ(p,s)	VDZ(d,s)	VTZ(d,p)	VTZ(f,p)	VQZ(g,d)		VDZ(p,s)	VDZ(d,s)	VTZ(d,p)	VTZ(f,p)	VQZ(g,d)		VDZ(p,s)	VDZ(d,s)	VTZ(d,p)	VTZ(f,p)			VDZ(p,s)	VDZ(d,s)	VTZ(d,p)	VTZ(f,d)	VTZ(f,p)	VQZ(f,d)	VQZ(g,d)	VQZ(d,p)	V5Z(g,f)	V5Z(h,f)				{D,T}	{T,Q}	{VTZ(d,p),VQZ(f,d)}	{Q,5}	{Q,5} --- v2		VDZ(p,s)	VDZ(d,s)	VTZ(d,p)	VTZ(f,p)	VQZ(g,d)		VDZ(p,s)	VDZ(d,s)	VTZ(d,p)	VTZ(f,p)	VQZ(g,d)	last iter. VQZ(g,d)
	CCSD						(T)						(T)L						UHF: T3 - T											Δ(T3 - T)		UHF: T3-(T) term is extrapolated						T4-(Q)						T4-(Q)/LAMBDA
W4-17_cyclobutene.xyz.out	844.273	881.705	935.949	956.055	972.483		6.1682	9.60384	14.0296	14.6018	15.6591		-0.157422	-0.272923	-0.438843			cyclobutene	-0.0492292	-0.35597	-0.888293	-1.08634	-1.06652	-1.28139	-1.26923	-1.02545				-0.178224		-1.42385	-1.46177	-1.48905				-0.0502331	-0.116287					-0.0457999	-0.109493
W4-17_t-butadiene.xyz.out	866.188	892.375	947.549	967.348	983.486		6.61608	10.049	14.4269	14.9237	15.9705		-0.210749	-0.35996	-0.552657			t-butadiene	0.0135552	-0.145521	-0.694196	-0.868984	-0.849445	-1.06926	-1.05044	-0.831992				-0.155249		-1.20345	-1.24135	-1.2674				-0.0627035	-0.116503					-0.0522297	-0.0962583
W4-17_cyclobutane.xyz.out	972.809	1013.45	1084.69	1103.82	1122.03		5.10741	7.92082	12.7573	13.2635	14.3461		-0.0743021	-0.11838	-0.277685			cyclobutane	0.00205522	-0.28591	-0.7303	-0.919017	-0.894059	-1.10085	-1.08065	-0.854536				-0.163759		-1.1999	-1.25789	-1.29661				-0.0280734	-0.0787032					-0.0324569	-0.0835474
W4-17_n-pentane.xyz.out	1359.8	1408.19	1514.25	1537.04	novalue		5.95722	8.86679	15.2798	15.7995			-0.05922	-0.0726504				n-pentane	0.0597293	-0.247004	-0.717168	-0.933436	-0.899761	-1.15105		-0.863276				-0.182593		-1.22804		-1.38025				-0.0275137	#VALUE!					-0.0336611
W4-17_benzene.xyz.out	1170.1	1214.01	1269.6	1301.52	1323.32		11.5966	17.7576	23.6654	24.6928	26.2412		-0.41385	-0.702873	-0.954836			benzene	-0.221891	-0.907469	-1.81418	-2.12622	-2.10311	-2.44817	-2.43482	-2.04847				-0.288927		-2.7044	-2.74989	-2.78308				-0.103245	#VALUE!					-0.119119
W4-17_hclo4.xyz.out	-148.723	152.206	221.428	252.97	280.671		11.591	16.0793	22.9957	23.4292	25.3511		-0.312302	-0.301341	-0.50412			hclo4	-0.20524	-0.396386	-1.48613	-1.61284	-1.60734	-1.9302	-1.94597	-1.72946				-0.121219		-2.21634	-2.26761	-2.16479				-0.402367	#VALUE!					-0.252179
W4-17_c2f6.xyz.out	564.44	700.329	719.524	745.715	758.232		8.7489	13.3427	19.4771	20.6368	22.0361		0.330655	0.241963				c2f6	0.184144	-0.0930632	-1.09042	-1.21021	-1.2102	-1.4972	-1.51709	-1.30927				-0.119781		-1.77201	-1.80859	-1.71209				-0.122848	#VALUE!					-0.112954
W4-17_c2cl6.xyz.out	348.917	469.642	479.668	502.488	519.305		8.3822	17.3074	22.4624	24.5368	26.6601		0.331575	-0.32799				c2cl6	0.284152	-0.771379	-1.80785	-2.48808	-2.48924	-2.90425	-3.01697	-2.00889				-0.68139		-3.35316	-3.51824	-3.48344				0.0230184	#VALUE!					-0.000964775
W4-17_n2o4.xyz.out	227.986	364.493	370.185	399.253	414.81		26.5826	31.2701	38.7464	39.7794	41.6548		-0.183679	-0.630923	-1.10559			n2o4	-0.726533	-0.605613	-2.11233	-2.23712	-2.23712	-2.65631	-2.67261	-2.43185				-0.12479		-3.05761	-3.08625	-2.94367				-0.535175	#VALUE!					-0.410146
W4-17_cloocl.xyz.out	41.7188	94.4197	104.447	116.045	123.462		6.33329	11.3948	15.3761	16.3063	17.5654		-0.270716	-0.567344	-0.789262			cloocl	0.0938964	-0.041414	-0.752219	-0.953067	-0.953067	-1.14513	-1.16914	-0.858145				-0.200848		-1.41154	-1.37438	-1.35269				-0.207735	-0.320688	-0.34689				-0.134264	-0.208042	-0.228237
W4-17_clo3.xyz.out	-172.239	39.6844	82.4528	105.909	125.508		10.2141	15.0725	20.1569	20.5189	22.1081		-0.403303	-0.461243	-0.6416			clo3	0.168422	-0.101844	-0.974194	-1.0706	-1.0706	-1.33749	-1.35189	-1.17426				-0.0964104		-1.5578	-1.61907	-1.5294				-0.495462	-0.465615					-0.258546	-0.28323
W4-17_hoclo.xyz.out	36.6364	118.22	152.964	165.526	177.749		5.52657	8.93642	13.0038	13.4195	14.6537		-0.249014	-0.367289	-0.519467			hoclo	0.257513	0.126413	-0.511376	-0.626365	-0.620313	-0.816635	-0.830502	-0.641399				-0.108937		-0.995844	-1.03015	-0.977893				-0.238021	-0.296159					-0.10868	-0.151022
W4-17_pf5.xyz.out	275.626	429.391	479.477	509.741	530.985		5.18224	7.68431	12.4675	12.7719	13.9189		0.0930731	0.0965387	-0.0470303			pf5	-0.092463	-0.129828	-0.842889	-1.04315	-1.04315	-1.26963	-1.22055	-0.990439				-0.200258		-1.50246	-1.38905	-1.49507				-0.133671	#VALUE!					-0.122551
W4-17_sf6.xyz.out	94.7274	338.426	383.098	420.881	444.558		8.1525	11.2136	17.3035	18.2524	19.9499		-0.104172	-0.0456252				sf6	-0.204101	-0.190099	-1.12449	-1.27799	-1.27799	-1.51677	-1.5367	-1.31097				-0.1535		-1.82509	-1.78245	-1.724				-0.180837	#VALUE!					-0.161314
W4-17_oxadiazole.xyz.out	517.936	598.537	622.421	648.576	664.543		13.3642	19.1329	24.6846	25.6826	27.0449		-0.295298	-0.672036	-0.957158			oxadiazole	-0.288357	-0.774544	-1.7814	-2.01567	-2.01001	-2.31378	-2.32386	-1.99685				-0.228617		-2.63134	-2.62196	-2.59502				-0.324935	-0.438429	-0.432251				-0.250502	-0.335294	-0.351671
W4-17_dioxetan2one.xyz.out	549.812	656.688	682.383	705.508	719.519		10.0114	13.867	19.0882	20.012	21.2002		0.0574654	-0.131813	-0.354532			dioxetan2one	-0.0526487	-0.357191	-1.23678	-1.38416	-1.38003	-1.6446	-1.65092	-1.43078				-0.143252		-1.89442	-1.90823	-1.86003				-0.209324	-0.239947					-0.183469	-0.196874
W4-17_dioxetane.xyz.out	575.219	648.621	691.314	709.557	723.78		5.40494	8.64256	13.1817	13.8915	14.9381		-0.0266324	-0.0946862	-0.23113			dioxetane	0.0849418	-0.19361	-0.810248	-0.951627	-0.94492	-1.14919	-1.15284	-0.953686				-0.134672		-1.32276	-1.35034	-1.32824				-0.0915047	-0.121074	-0.100234				-0.0864145	-0.114315	-0.110282
W4-17_dithiotane.xyz.out	514.004	580.938	625.04	640.836	656.635		4.56467	9.03893	13.1172	13.695	14.8396		-0.00806618	-0.262414	-0.457907			dithiotane	0.150509	-0.221454	-0.751093	-1.11179	-1.09795	-1.31222	-1.32994	-0.85688				-0.346859		-1.53875	-1.55029	-1.60865				-0.0167562	-0.106886	-0.108263				-0.0136421	-0.100986	-0.121721
W4-17_borole.xyz.out	897.044	934.439	982.576	1006.24	1023.21		8.36671	12.8167	17.123	17.896	19.028		-0.418709	-0.506694	-0.987537			borole	-0.0097337	-0.353998	-0.9954	-1.2124	-1.19569	-1.44969	-1.44017	-1.16122				-0.200289		-1.61898	-1.67239	-1.68968				-0.0721495	-0.145874					-0.0578619	-0.119937
W4-17_c2cl4.xyz.out	312.106	398.755	408.002	425.794	438.729		6.90015	13.5887	17.6264	18.8653	20.2861		0.0885113	-0.435837	-0.706204			c2cl4	0.149229	-0.556889	-1.35115	-1.80978	-1.80978	-2.11969	-2.18716	-1.50376				-0.458632		-2.43986	-2.54561	-2.52569				-0.0196375	#VALUE!					-0.0212365
W4-17_c2f4.xyz.out	427.082	515.892	529.533	551.035	561.311		7.61032	11.4559	16.1912	17.0987	18.1518		0.0797379	-0.0309221	-0.280465			c2f4	0.135474	-0.0506868	-0.839144	-0.946383	-0.946383	-1.18634	-1.20096	-1.01669				-0.10724		-1.39683	-1.44277	-1.36975				-0.105425	#VALUE!					-0.0812547
W4-17_cis-c2f2cl2.xyz.out	365.89	454.235	466.729	486.215	497.925		7.30852	12.5548	16.9447	17.972	19.1844		0.0897306	-0.209491	-0.484007			cis-c2f2cl2	0.175567	-0.232243	-1.02511	-1.28689	-1.28689	-1.55638	-1.59435	-1.18973				-0.261781		-1.81728	-1.88639	-1.83703				-0.062537	#VALUE!					-0.0476781
W4-17_trans-c2f2cl2.xyz.out	368.305	455.932	467.711	487.101	498.562		7.30121	12.5423	16.9118	17.9265	19.1217		0.0893063	-0.213647	-0.485052			trans-c2f2cl2	0.169522	-0.239884	-1.02664	-1.2879	-1.2879	-1.55592	-1.5927	-1.19013				-0.261264		-1.81495	-1.88221	-1.83552				-0.0624257	#VALUE!					-0.0483889
W4-17_cyclopentadiene.xyz.out	1004.2	1044.62	1099.9	1125.29	1144.45		8.7903	13.5876	18.8229	19.5989	20.9023		-0.285527	-0.487798	-0.703729			cyclopentadiene	-0.111587	-0.543871	-1.26787	-1.51955	-1.49717	-1.78082	-1.7667	-1.45473				-0.2293		-1.97659	-2.0227	-2.05179				-0.0817025	-0.173193					-0.0730458	-0.157686
W4-17_formic-anhydride.xyz.out	571.501	661.863	687.559	708.885	723.073		10.378	14.2464	19.5629	20.3293	21.516		0.204244	-0.0648343	-0.318561			formic-anhydride	0.130213	-0.147848	-1.05208	-1.18831	-1.18695	-1.45482	-1.46232	-1.24586				-0.13487		-1.70952	-1.72388	-1.66757				-0.21978	-0.255344					-0.178035	-0.188626
W4-17_furan.xyz.out	817.912	875.487	915.377	941.122	957.95		9.53625	14.623	19.7995	20.7213	21.977		-0.178799	-0.433486	-0.668802			furan	-0.133756	-0.658726	-1.466	-1.69895	-1.68622	-1.96901	-1.96751	-1.66209				-0.220217		-2.20295	-2.23469	-2.23473				-0.126395	#VALUE!					-0.111753
W4-17_oxetane.xyz.out	774.266	828.03	885.757	904.315	920.674		5.16958	8.28355	13.024	13.6311	14.7034		-0.0326586	-0.0974013	-0.245717			oxetane	0.0738265	-0.207847	-0.736236	-0.899988	-0.885237	-1.09219	-1.08517	-0.870439				-0.149001		-1.2259	-1.27508	-1.28023				-0.0615616	-0.100839					-0.0584994	-0.096141
W4-17_pyrrole.xyz.out	888.942	935.655	985.449	1013.56	1033.48		9.35704	14.5032	20.023	20.8625	22.2321		-0.251711	-0.495648	-0.715789			pyrrole	-0.10053	-0.700316	-1.48726	-1.75375	-1.73479	-2.03069	-2.02299	-1.69194				-0.247538		-2.25504	-2.29674	-2.31776				-0.100415	-0.203824					-0.0961879	-0.1966
W4-17_silole.xyz.out	915.489	957.642	1019.58	1043.74	1064.95		8.70222	13.1631	17.687	18.1847	19.3968		-0.297277	-0.509771	-0.715347			silole	0.0493401	-0.347927	-1.04885	-1.37076	-1.35351	-1.60677	-1.57243	-1.20491				-0.304657		-1.85922	-1.78037	-1.9015				-0.0802092	-0.164805					-0.0650274	-0.137631
W4-17_thiophene.xyz.out	783.945	842.188	883.831	907.941	926.26		9.07781	15.1556	20.1091	20.9112	22.2532		-0.204387	-0.585383	-0.829022			thiophene	-0.0673861	-0.729771	-1.52995	-1.89658	-1.8807	-2.18174	-2.18959	-1.71772				-0.350751		-2.45951	-2.48298	-2.52605				-0.0876161	#VALUE!					-0.0801774
W4-17_beta-lactim.xyz.out	782.153	857.422	912.767	937.817	957.211		8.80116	13.0299	18.8796	19.6744	21.0117		-0.168155	-0.332323				beta-lactim	-0.0851612	-0.452669	-1.23893	-1.45522	-1.43765	-1.71683	-1.71092	-1.42875				-0.19872		-1.933	-1.97049	-1.96929				-0.143017	#VALUE!					-0.127164
W4-17_clf5.xyz.out	-101.334	57.9511	96.7425	122.024	141.495		12.8717	16.3667	23.1873	24.0806	26.3285		-0.572485	-0.439475				clf5	0.00403495	0.190011	-0.859335	-0.915045	-0.915045	-1.19349	-1.21835	-1.06615				-0.0557102		-1.47078	-1.50645	-1.37001				-0.404555	#VALUE!					-0.210776
W4-17_clf3.xyz.out	-23.4637	52.3577	76.3636	89.7218	101.602		6.17855	9.41333	13.6328	14.1699	15.6216		-0.218316	-0.286693	-0.423551			clf3	0.177444	0.217818	-0.411007	-0.472518	-0.472518	-0.64697	-0.66199	-0.532785				-0.0615114		-0.81969	-0.84196	-0.771621				-0.238731	-0.222505					-0.11617	-0.106892
W4-17_pf3.xyz.out	205.538	280.805	312.585	331.27	345.499		3.37645	5.5863	8.64137	8.67255	9.46483		0.100456	0.0506615	-0.0611138			pf3	0.036625	0.00905199	-0.464793	-0.643577	-0.643577	-0.78234	-0.767262	-0.559942				-0.178784		-0.971787	-0.884743	-0.95009				-0.0942224	-0.107492					-0.0756087	-0.0834749
W4-17_hoclo2.xyz.out	-44.2037	136.169	189.817	211.713	231.616		9.31157	13.5563	19.3039	19.6951	21.378		-0.25863	-0.337785	-0.551023			hoclo2	0.113488	-0.0998206	-1.01593	-1.14679	-1.13991	-1.4209	-1.43855	-1.2221				-0.123977		-1.66297	-1.72221	-1.63483				-0.449878	-0.40276					-0.198402	-0.23048
W4-17_h2no.xyz.out	188.883	217.631	243.154	252.135	260.896		2.37612	3.70164	6.43125	6.66862	7.36576		-0.0341275	-0.0851044	-0.161101			h2no	0.146471	0.104622	-0.148388	-0.206814	-0.201407	-0.283542	-0.283312	-0.202415				-0.0530192		-0.35531	-0.361108	-0.354939				-0.032385	-0.0607562					-0.0287693	-0.0502093
W4-17_nh2oh.xyz.out	253.982	286.161	326.415	334.421	344.636		2.3062	3.4985	7.05332	7.26747	8.05243		-0.0361301	-0.0677169	-0.152095			nh2oh	0.0704305	0.051986	-0.255693	-0.319816	-0.310726	-0.417624	-0.417626	-0.323751				-0.0550328		-0.493135	-0.519164	-0.503166				-0.0467627	-0.0637668	-0.0546909				-0.0422215	-0.0549814	-0.0544194
W4-17_cyclopropane.xyz.out	719.508	749.37	803.307	818.739	832.473		3.63832	5.66505	9.34472	9.74	10.5511		-0.0515479	-0.0867019	-0.204129			cyclopropane	0.0065874	-0.214455	-0.5391	-0.676987	-0.658478	-0.812849	-0.797139	-0.631789				-0.119378		-0.881779	-0.928846	-0.957461				-0.0216544	-0.0588266	-0.0376071				-0.0226665	-0.0599611	-0.0580999
W4-17_cyclopropene.xyz.out	566.993	595.155	632.104	648.164	659.858		4.86184	7.5337	10.7928	11.2221	11.9814		-0.123357	-0.234036	-0.355401			cyclopropene	-0.0551059	-0.285885	-0.710955	-0.859505	-0.846554	-1.01033	-1.00247	-0.819418				-0.135598		-1.12852	-1.15056	-1.16849				-0.0467328	-0.100237	-0.0797855				-0.0363675	-0.0897412	-0.0867733
W4-17_ch3ph2.xyz.out	428.1	455.319	504.3	513.056	525.454		1.72483	3.01841	5.3515	5.04685	5.57503		-0.014928	-0.0334886	-0.134115			ch3ph2	0.16605	0.152592	0.019015	-0.179697	-0.167109	-0.2401	-0.206869	-0.00718191				-0.186124		-0.327888	-0.244634	-0.376981				-0.00142452	-0.0224687	-0.0214355				-0.000833052	-0.0194695	-0.0262945
W4-17_nh2f.xyz.out	177.945	203.036	229.977	236.521	244.048		2.21463	3.36106	6.06799	6.26513	6.917		0.0265978	-0.00821858	-0.0894833			nh2f	0.110256	0.110571	-0.141988	-0.183867	-0.17864	-0.251857	-0.252162	-0.187246				-0.0366522		-0.324085	-0.321997	-0.309897				-0.033208	-0.0457814	-0.0441937				-0.0276631	-0.0353263	-0.0359934
W4-17_cclh3.xyz.out	319.354	343.451	372.204	377.927	385.332		1.2994	2.50526	4.38538	4.6459	5.13991		0.0381319	-0.017938	-0.0956052			cclh3	0.0793254	-0.00591029	-0.167731	-0.27901	-0.271902	-0.351683	-0.355107	-0.203248				-0.104172		-0.405671	-0.434139	-0.448858				-0.00228933	-0.0225111	-0.0222297				-0.00170927	-0.019916	-0.0250378
W4-17_clno.xyz.out	100.242	149.404	152.364	161.898	168.28		8.62222	11.9693	15.0553	15.6928	16.5603		0.076881	-0.329707	-0.579447			clno	0.668432	0.474287	-0.185937	-0.323445	-0.323445	-0.499526	-0.530071	-0.300334				-0.137508		-0.724627	-0.726335	-0.665185				-0.262836	-0.304715					-0.109231	-0.105825
W4-17_tetrahedrane.xyz.out	630.008	686.9	724.071	748.888	763.514		6.10693	10.3854	14.5782	15.4518	16.5385		-0.14798	-0.312342	-0.450814			tetrahedrane	-0.138137	-0.694441	-1.27568	-1.51816	-1.50397	-1.7354	-1.7342	-1.44828				-0.228291		-1.91108	-1.95289	-1.97826				-0.0543941	-0.145748					-0.0498922	-0.147491
W4-17_n-butane.xyz.out	1109.13	1147.51	1235.95	1254.07	1274.18		4.59927	6.81573	12.01	12.4049	13.5268		-0.0398633	-0.0413021	-0.207179			n-butane	0.0606285	-0.168147	-0.531822	-0.700664	-0.672824	-0.871758	-0.84581	-0.645553				-0.141003		-0.926628	-1.01012	-1.05133				-0.0216306	-0.0575985					-0.025879	-0.061261
W4-17_c2cl2.xyz.out	245.466	297.251	303.66	318.613	327.013		5.05938	9.83236	12.5828	13.2633	14.0308		0.0144431	-0.338987	-0.493085			c2cl2	-0.0622721	-0.418722	-0.979263	-1.24152	-1.24152	-1.44468	-1.47199	-1.09376				-0.262256		-1.65531	-1.6909	-1.69055				-0.0757014	-0.178878	-0.18209				-0.0562678	-0.151566	-0.169107
W4-17_c2clh3.xyz.out	445.078	474.9	504.546	515.647	525.551		3.61836	6.19715	8.98211	9.40524	10.129		-0.023926	-0.18432	-0.322397			c2clh3	0.0728737	-0.0817158	-0.448594	-0.615908	-0.606508	-0.754856	-0.760487	-0.530012				-0.157914		-0.870428	-0.906744	-0.916644				-0.0254008	-0.0715466	-0.0660138				-0.0196586	-0.0593736	-0.0635444
W4-17_c2clh5.xyz.out	572.507	606.046	652.522	662.909	674.903		2.63375	4.55437	7.68597	8.08495	8.85499		0.0305532	-0.0422927	-0.163838			c2clh5	0.0916689	-0.0781192	-0.349169	-0.511573	-0.497964	-0.632474	-0.631851	-0.417135				-0.148796		-0.709106	-0.759024	-0.782134				-0.0093503	-0.0412629	-0.0369471				-0.00993289	-0.0399297	-0.0472756
W4-17_c2clh.xyz.out	296.55	325.9	339.704	351.767	359.424		4.19613	7.61337	10.0194	10.4638	11.0853		-0.00557848	-0.248113	-0.365467			c2clh	-0.0862162	-0.269418	-0.70829	-0.880502	-0.877835	-1.03337	-1.04414	-0.801468				-0.169545		-1.18381	-1.20211	-1.20509				-0.060751	-0.12997	-0.121895				-0.0421155	-0.105667	-0.108543
W4-17_ccl2h2.xyz.out	276.385	318.509	340.435	348.316	356.711		2.14112	4.53045	6.80049	7.33452	8.04581		0.0753847	-0.0767661	-0.195932			ccl2h2	0.132009	-0.0693425	-0.362331	-0.563032	-0.557569	-0.682149	-0.703046	-0.417262				-0.195238		-0.803099	-0.841227	-0.851098				-0.00210897	-0.044361	-0.0524489				-0.00120553	-0.0405952	-0.0567121
W4-17_ccl2o.xyz.out	227.451	297.94	303.663	315.729	324.093		6.31489	10.0343	13.0763	13.8263	14.7139		0.188916	-0.102374	-0.316404			ccl2o	0.204813	-0.119072	-0.722526	-0.936904	-0.936904	-1.1344	-1.16757	-0.831962				-0.214378		-1.34819	-1.38667	-1.35198				-0.0843553	-0.135507	-0.151643				-0.069914	-0.101055	-0.123566
W4-17_ccl3h.xyz.out	230.383	291.139	305.783	316.275	325.598		3.23378	6.98996	9.6334	10.4931	11.452		0.119574	-0.138124	-0.303487			ccl3h	0.179522	-0.182014	-0.61852	-0.917933	-0.914824	-1.09151	-1.13392	-0.696333				-0.296304		-1.28336	-1.34204	-1.34137				-0.000669394	-0.068882					-0.00201437	-0.0678288
W4-17_ccl4.xyz.out	181.383	259.821	266.282	280.049	290.268		4.56077	9.83055	12.7937	14.0492	15.2929		0.173843	-0.195974	-0.411505			ccl4	0.206223	-0.356368	-0.949731	-1.35721	-1.35721	-1.59339	-1.66093	-1.05404				-0.407481		-1.86054	-1.94941	-1.93341				0.00318929	-0.0951237					-0.00491643	-0.103192
W4-17_cf2cl2.xyz.out	251.976	335.787	346.447	360.821	369.746		4.96555	8.83805	12.2694	13.1615	14.1704		0.15775	-0.00960745	-0.218603			cf2cl2	0.161953	-0.152039	-0.751072	-0.954984	-0.954984	-1.15482	-1.18438	-0.866162				-0.203912		-1.35879	-1.40227	-1.3681				-0.0451213	-0.0703651					-0.0414344	-0.0636237
W4-17_fno.xyz.out	117.615	169.226	175.384	185.474	192.442		8.84372	11.2894	14.7322	15.1636	16.0492		0.140635	-0.134637	-0.318025			fno	0.437603	0.334084	-0.324346	-0.368594	-0.368594	-0.534893	-0.546626	-0.451757				-0.0442485		-0.721974	-0.715728	-0.646118				-0.309822	-0.323812					-0.159852	-0.15013
W4-17_ch2clf.xyz.out	306.853	347.413	371.935	380.36	388.523		2.33101	4.27315	6.80427	7.2332	7.91315		0.0892415	0.0117605	-0.0960471			ch2clf	0.13543	-0.00269189	-0.315324	-0.434041	-0.430728	-0.544716	-0.555668	-0.380865				-0.115404		-0.645989	-0.674343	-0.665896				-0.0242784	-0.0429489	-0.0437763				-0.0199378	-0.0352519	-0.0415464
W4-17_chf3.xyz.out	341.451	403.743	422.728	435.101	442.871		3.73537	5.79907	9.12037	9.6307	10.3857		0.137024	0.105007	-0.0199656			chf3	0.0818356	-0.0344989	-0.497545	-0.554864	-0.55452	-0.690575	-0.69856	-0.600954				-0.0569753		-0.816041	-0.835375	-0.792546				-0.0726056	-0.0722647					-0.0636456	-0.0610778
W4-17_clcof.xyz.out	261.403	333.789	340.815	353.969	361.825		6.37082	9.31542	12.5591	13.1851	13.9896		0.165104	-0.027578	-0.216517			clcof	0.0869098	-0.106161	-0.700658	-0.829079	-0.829079	-1.01045	-1.0281	-0.818896				-0.128421		-1.19264	-1.21714	-1.17411				-0.113664	-0.136537	-0.140874				-0.0948207	-0.101535	-0.111376
W4-17_formamide.xyz.out	439.974	482.645	518.235	533.006	545.788		5.38998	7.33893	11.1971	11.5395	12.422		0.0938459	-0.0286076	-0.181594			formamide	0.168774	0.027475	-0.465379	-0.565861	-0.556741	-0.725242	-0.721902	-0.582075				-0.0913621		-0.850545	-0.87878	-0.862518				-0.101861	-0.124778					-0.0810805	-0.0900151
W4-17_cyclobutadiene.xyz.out	684.678	717.294	754.101	775.215	789.449		7.97508	12.3052	16.4163	17.0563	18.073		-0.371723	-0.582614	-0.78143			cyclobutadiene	0.0295166	-0.136045	-0.808076	-1.02278	-1.00865	-1.24468	-1.2423	-0.967529				-0.200576		-1.44749	-1.46422	-1.47533				-0.138166	-0.19778	-0.167176				-0.10126	-0.148467	-0.133867
W4-17_allyl.xyz.out	654.587	673.757	719.251	733.707	746.124		3.65667	5.719	8.81164	9.15159	9.91566		-0.110803	-0.180523	-0.307864			allyl	0.41224	0.360067	0.112389	-0.00676984	0.00616205	-0.134189	-0.12265	0.031113				-0.106227		-0.171818	-0.245002	-0.264447				-0.0307005	-0.0676029					-0.01301	-0.0369867
W4-17_cyclopropyl.xyz.out	616.378	644.87	689.735	705.072	717.553		3.45705	5.43963	8.68636	9.06534	9.81666		-0.0546359	-0.0998808	-0.201951			cyclopropyl	0.0967075	-0.104546	-0.381994	-0.513224	-0.498306	-0.638794	-0.625248	-0.465629				-0.116312		-0.69633	-0.745823	-0.774452				-0.015089	-0.0519384					-0.0141991	-0.048787
W4-17_h2ccn.xyz.out	421.839	445.75	467.488	481.86	491.627		4.76684	7.76577	10.4791	10.8378	11.4973		-0.131875	-0.278615	-0.399726			h2ccn	0.305869	0.228387	-0.122261	-0.249564	-0.244531	-0.385931	-0.383591	-0.213985				-0.12227		-0.482364	-0.515677	-0.525218				-0.0501964	-0.136781					-0.0484493	-0.0932127
W4-11_oxirene.xyz.out	347.444	383.322	407.778	422.716	432.725		5.95658	9.10544	12.508	13.0611	13.9444		-0.132097	-0.293552	-0.425944	-0.465118		oxirene	0.0188183	-0.169967	-0.752274	-0.877982	-0.873959	-1.0487	-1.05522	-0.876109				-0.121685		-1.228	-1.22739	-1.20529				-0.108694	-0.160725	-0.146112				-0.0856264	-0.128004	-0.124773
W4-11_oxirane.xyz.out	518.319	564.651	603.975	618.755	630.562		4.13171	6.55618	10.1284	10.6215	11.4512		-0.0135398	-0.0763383	-0.19172	-0.212197		oxirane	0.0581204	-0.16311	-0.601832	-0.716799	-0.7084	-0.864528	-0.861289	-0.706556				-0.106567		-0.982627	-1.00651	-1.0033				-0.0679336	-0.0973708					-0.0594212	-0.0858622
W4-11_dioxirane.xyz.out	290.059	343.227	366.773	379.477	388.067		6.04437	9.01612	12.71	13.3233	14.2422		-0.182106	-0.316946	-0.466119	-0.509397		dioxirane	-0.0688344	-0.212729	-0.816221	-0.9033	-0.899553	-1.06219	-1.06465	-0.929122				-0.0833325		-1.24496	-1.22146	-1.19213				-0.176079	-0.221119	-0.226788				-0.127143	-0.160751	-0.17187
W4-11_ketene.xyz.out	427.978	467.706	489.263	502.722	512.102		6.62071	8.60027	11.6907	12.0835	12.7722		0.188029	-0.037171	-0.205343	-0.234641		ketene	0.133159	-0.0170596	-0.505082	-0.604813	-0.597567	-0.758877	-0.755207	-0.613962				-0.0924853		-0.889506	-0.90494	-0.892949				-0.0967187	-0.140971	-0.134017				-0.0804128	-0.0972114	-0.0967252
W4-11_acetaldehyde.xyz.out	555.71	594.852	632.852	645.697	657.257		4.67511	6.7652	10.2145	10.5665	11.3304		0.0968627	-0.00150495	-0.152313	-0.167988		acetaldehyde	0.116735	-0.0316525	-0.468293	-0.560855	-0.551382	-0.704485	-0.696062	-0.566781				-0.083089		-0.812755	-0.833487	-0.829257				-0.0810338	-0.103166					-0.0657935	-0.0765402
W4-11_formic.xyz.out	378.585	432.51	459.749	471.845	481.745		5.42782	7.31493	10.9889	11.4017	12.2069		0.090029	-0.0371532	-0.175294	-0.199074		formic	0.0705136	-0.0417488	-0.566984	-0.644371	-0.638631	-0.802663	-0.804063	-0.683904				-0.0716465		-0.938805	-0.961199	-0.927164				-0.131315	-0.146949					-0.107251	-0.109652
W4-11_acetic.xyz.out	636.455	699.721	744.921	762.051	776.569		6.69487	9.18818	14.0663	14.6129	15.7025		0.0773365	-0.0419537	-0.226384	-0.246605		acetic	0.0299072	-0.143112	-0.763605	-0.881002	-0.86802	-1.0815	-1.07596	-0.907915				-0.104416		-1.23258	-1.27346	-1.24943				-0.130076	-0.15117					-0.111718	-0.120042
W4-11_methanol.xyz.out	410.395	437.578	482.483	490.067	500.032		1.77259	2.75214	5.75394	5.95881	6.61265		-0.00183574	-0.00729154	-0.0699922	-0.0769665		methanol	0.0612568	-0.00585382	-0.246227	-0.306906	-0.298058	-0.398796	-0.394831	-0.30942				-0.0518318		-0.445009	-0.48675	-0.479394				-0.0314548	-0.0433191	-0.0332379				-0.0303985	-0.0402544	-0.0379853
W4-11_ethanol.xyz.out	664.315	701.24	763.757	776.151	790.661		3.08113	4.69729	8.95609	9.2889	10.2187		-0.011817	-0.025397	-0.129855	-0.13884		ethanol	0.0695608	-0.0676478	-0.412096	-0.518739	-0.503283	-0.656239	-0.646867	-0.506464				-0.0911862		-0.722365	-0.783251	-0.78521				-0.0383681	-0.0594282					-0.0383579	-0.0571938
W4-11_glyoxal.xyz.out	497.4	557.4	579.529	596.231	607.902		7.58486	11.0739	15.1814	15.7596	16.7161		0.107203	-0.106176	-0.32495	-0.366474		glyoxal	0.144901	-0.0460215	-0.7751	-0.888976	-0.885091	-1.10166	-1.10127	-0.926568				-0.109991		-1.30706	-1.30661	-1.27417				-0.159479	-0.19757					-0.124481	-0.137718
W4-11_t-hcoh.xyz.out	238.635	271.044	296.38	303.268	310.165		2.88798	3.97942	6.38486	6.59252	7.08429		0.0850457	-0.0161759	-0.124764	-0.142379		t-hcoh	0.210194	0.144182	-0.113855	-0.164479	-0.15967	-0.252713	-0.253654	-0.171763				-0.0458153		-0.312478	-0.342924	-0.326067				-0.0483833	-0.0675566	-0.0627432				-0.0252006	-0.0357945	-0.0329695
W4-11_c-hcoh.xyz.out	232.338	265.839	291.622	298.52	305.367		2.96215	4.04454	6.48027	6.69167	7.19409		0.0639205	-0.0271538	-0.137765	-0.155924		c-hcoh	0.216578	0.154124	-0.109986	-0.161322	-0.156096	-0.249052	-0.250366	-0.16711				-0.0461094		-0.312107	-0.339907	-0.322516				-0.0477089	-0.069102	-0.0647132				-0.0228503	-0.03583	-0.0330996
W4-11_hcnh.xyz.out	260.656	281.435	304.006	313.012	321.096		3.39386	5.18415	7.4957	7.68376	8.22445		0.0125393	-0.100026	-0.22387	-0.247725		hcnh	0.428176	0.339428	0.0609629	-0.028348	-0.0217419	-0.122915	-0.121836	-0.000673899				-0.0827049		-0.203376	-0.216909	-0.220051				-0.0902916	-0.127522	-0.12663				-0.0454061	-0.0606425	-0.0506955
W4-11_hocn.xyz.out	301.624	344.665	365.478	378.872	388.391		5.92165	8.7307	12.1093	12.5199	13.234		-0.0376589	-0.225927	-0.334464	-0.371115		hocn	-0.126092	-0.222784	-0.774235	-0.873604	-0.868836	-1.03282	-1.03337	-0.891953				-0.0946013		-1.19374	-1.18964	-1.16942				-0.187769	-0.209325	-0.195829				-0.159598	-0.168659	-0.166037
W4-11_honc.xyz.out	243.842	286.784	306.395	319.63	328.586		6.62949	9.04064	12.4775	12.9085	13.6735		0.226762	-0.174292	-0.330181	-0.384479		honc	0.18572	-0.0708576	-0.622299	-0.734554	-0.731005	-0.890954	-0.901657	-0.732882				-0.108705		-1.06299	-1.06375	-1.03288				-0.115531	-0.173325	-0.163453				-0.0912124	-0.126598	-0.127878
W4-11_hnco.xyz.out	319.613	370.31	387.598	401.725	411.709		8.78453	10.0412	13.176	13.5349	14.2414		0.107763	-0.122235	-0.268332	-0.297605		hnco	-0.0835593	-0.0808809	-0.617151	-0.718629	-0.712998	-0.884017	-0.883426	-0.740908				-0.0958472		-1.03089	-1.04531	-1.02499				-0.161453	-0.19781	-0.185627				-0.137122	-0.138287	-0.136823
W4-11_hcno.xyz.out	255.261	300.321	313.438	329.426	338.916		9.40624	12.2677	15.6183	16.1044	16.8826		0.0669792	-0.24715	-0.451067	-0.508105		hcno	-0.384009	-0.373768	-0.975352	-1.09016	-1.0891	-1.27809	-1.28419	-1.1161				-0.113745		-1.44884	-1.4695	-1.43802				-0.302966	-0.377709	-0.367431				-0.165763	-0.204937	-0.207049
W4-11_c-n2h2.xyz.out	195.905	231.153	254.916	265.204	274.393		4.21433	6.05908	8.95757	9.14357	9.75969		-0.111728	-0.21401	-0.342048	-0.364754		c-n2h2	0.0107027	0.0297951	-0.360836	-0.433624	-0.423813	-0.542147	-0.538576	-0.438554				-0.0629768		-0.651934	-0.647584	-0.637927				-0.0727398	-0.100389	-0.0878097				-0.0508903	-0.0707828	-0.0656989
W4-11_hnnn.xyz.out	204.06	258.053	273.692	292.042	303.466		10.5003	13.264	16.846	17.2464	18.0837		-0.207764	-0.476041	-0.636843	-0.684583		hnnn	-0.183186	-0.274282	-0.90535	-1.02923	-1.02204	-1.20737	-1.20519	-1.03907				-0.116691		-1.39809	-1.37916	-1.36691				-0.384597	-0.395197	-0.382381				-0.244305	-0.256048	-0.26284
W4-11_hnc.xyz.out	235.019	253.363	267.994	277.084	283.802		4.7454	5.93665	7.96104	8.12614	8.57005		0.226696	-0.0640693	-0.175165	-0.199794		hnc	0.173807	0.0290248	-0.316398	-0.392545	-0.388251	-0.492741	-0.494592	-0.387248				-0.071853		-0.598101	-0.595601	-0.585897				-0.0540849	-0.0825351	-0.0708466				-0.0459462	-0.0597945	-0.0550075
W4-11_t-hono.xyz.out	187.272	248.026	266.853	279.155	288.343		7.99903	10.6234	14.7385	15.2069	16.1521		-0.021739	-0.23514	-0.419822	-0.462777		t-hono	0.341649	0.202757	-0.468096	-0.537709	-0.532997	-0.711943	-0.719419	-0.597683				-0.0649006		-0.90301	-0.896492	-0.840759				-0.271293	-0.291179	-0.312551				-0.16818	-0.173312	-0.199824
W4-11_c-hono.xyz.out	185.966	249.313	266.822	279.294	288.248		8.13863	10.6539	14.7107	15.1805	16.0981		0.000911896	-0.215522	-0.410786	-0.450596		c-hono	0.243881	0.128936	-0.537903	-0.608698	-0.601545	-0.77823	-0.784477	-0.663527				-0.0636424		-0.968907	-0.958235	-0.905186				-0.260852	-0.280318	-0.293173				-0.172325	-0.177343	-0.193448
W4-11_nh2cl.xyz.out	163.615	194.324	220.597	227.58	235.487		1.68469	3.26022	5.64562	5.92303	6.55563		0.0122408	-0.0784491	-0.176093	-0.205151		nh2cl	0.0968976	0.0571185	-0.186151	-0.299083	-0.291183	-0.382707	-0.387685	-0.231079				-0.105032		-0.466346	-0.479346	-0.486541				-0.0124893	-0.0406881	-0.0428746				-0.00900246	-0.0324539	-0.0399994
W4-11_t-hooo.xyz.out	124.505	172.48	191.432	200.242	207.353		8.15415	11.394	15.8226	16.4284	17.5827		-0.490482	-0.721314	-1.00485	-1.07688		t-hooo	0.686344	0.822842	0.154063	0.118593	0.12558	-0.0419607	-0.0492762	0.0390944				-0.0284833		-0.225076	-0.215363	-0.145513				-0.392362	-0.462721					-0.140896	-0.163141
W4-11_c-hooo.xyz.out	122.851	173.015	192.552	201.544	208.622		7.30281	10.338	14.639	15.2931	16.4489		-0.335023	-0.525255	-0.772321	-0.856762		c-hooo	0.730574	0.651529	0.053531	0.217921	0.0518071	0.0541652	-0.0175755	-0.0222295				-0.00172392		-0.249795	-0.0834783	0.0545002				-0.338013	-0.389099					-0.139728	-0.16839
W4-11_ch3f.xyz.out	346.182	367.054	398.851	405.149	412.564		1.43191	2.32531	4.46245	4.63603	5.12471		0.0550731	0.0553419	-0.0013123	-0.00328836		ch3f	0.084041	0.0268469	-0.159465	-0.200673	-0.196734	-0.269906	-0.267443	-0.207176				-0.037269		-0.309174	-0.334606	-0.328248				-0.0211913	-0.0268411	-0.0211973				-0.019203	-0.0233588	-0.0210054
W4-11_ch2f2.xyz.out	341.892	381.052	407.218	416.336	424.115		2.46297	3.97927	6.73626	7.07426	7.71477		0.103954	0.0842193	-0.0028915	-0.0104321		ch2f2	0.103641	0.0119941	-0.316065	-0.366628	-0.365138	-0.471037	-0.474529	-0.393171				-0.0490727		-0.554799	-0.578434	-0.552904				-0.0460251	-0.0507366	-0.0568204				-0.0396076	-0.0419969	-0.0509567
W4-11_cf4.xyz.out	335.313	424.999	435.595	451.569	459.074		5.072	7.61543	11.407	12.0917	12.9059		0.144577	0.107624	-0.0549768	-0.0627792		cf4	0.0246431	-0.112314	-0.704705	-0.766637	-0.766637	-0.931625	-0.941889	-0.831326				-0.0619313		-1.0957	-1.10835	-1.0515				-0.0944998	-0.0874616					-0.0874472	-0.0794632
W4-11_sih3f.xyz.out	288.984	316.287	356.393	362.957	374.345		1.08009	1.6601	2.88287	2.72361	3.04739		0.0598882	0.0624881	0.0269448	0.0424243		sih3f	0.152868	0.0490345	-0.150427	-0.267586	-0.270105	-0.318402	-0.292931	-0.186179				-0.119677		-0.430601	-0.314613	-0.407137				-0.0180216	-0.027262	-0.0269385				-0.013525	-0.0212726	-0.022912
W4-11_sif4.xyz.out	387.587	471.816	517.298	538.067	556.37		3.1091	4.97731	8.55103	8.9448	9.77973		0.173737	0.165705	0.0497555	0.0509519		sif4	-0.0766568	-0.195423	-0.730695	-0.875205	-0.875205	-1.03393	-1.01987	-0.849683				-0.14451		-1.21707	-1.15727	-1.19411				-0.0983223	-0.122414					-0.0915549	-0.110473
W4-11_c2h3f.xyz.out	474.929	502.383	533.98	546.161	555.738		3.86808	5.90745	8.92077	9.2811	9.96248		0.00915292	-0.0697244	-0.205094	-0.219211		c2h3f	0.0876516	0.00895065	-0.376375	-0.461796	-0.454174	-0.591461	-0.587547	-0.466364				-0.0777997		-0.687082	-0.714231	-0.705084				-0.0436021	-0.0677225					-0.0328415	-0.0491575
W4-11_c2h5f.xyz.out	601.046	631.704	680.976	692.112	703.993		2.73073	4.25502	7.63921	7.9436	8.7003		0.0572685	0.0512907	-0.0524494	-0.0548491		c2h5f	0.101588	-0.0161066	-0.302967	-0.386481	-0.375925	-0.500082	-0.491702	-0.380405				-0.0729571		-0.556878	-0.601672	-0.60421				-0.0269722	-0.0407275					-0.0254305	-0.036884
W4-11_fccf.xyz.out	286.508	332.961	341.467	356.998	364.51		5.85914	9.07757	12.2075	12.7999	13.432		0.0462348	-0.134579	-0.283948	-0.315736		fccf	-0.0466894	-0.172435	-0.742968	-0.847413	-0.847413	-1.02014	-1.02768	-0.869296				-0.104444		-1.18686	-1.1989	-1.16657				-0.104045	-0.15522	-0.13919				-0.0726704	-0.113525	-0.109912
W4-11_hccf.xyz.out	319.077	346.26	360.82	373.277	380.394		4.68576	7.30924	9.91611	10.3187	10.87		0.0221865	-0.138757	-0.258667	-0.28552		hccf	-0.0813883	-0.163109	-0.61298	-0.706679	-0.704293	-0.844204	-0.845225	-0.711521				-0.0913133		-0.976456	-0.979089	-0.966352				-0.0812425	-0.124109	-0.106654				-0.0566178	-0.0923733	-0.0850216
W4-11_hcof.xyz.out	305.376	354.111	368.597	379.372	386.662		5.05919	6.89405	9.7707	10.1501	10.7925		0.150121	0.0283488	-0.103037	-0.123771		hcof	0.0882519	-0.00488939	-0.472906	-0.530393	-0.529942	-0.668729	-0.67226	-0.575429				-0.0570363		-0.793993	-0.807441	-0.772175				-0.119997	-0.130724	-0.127676				-0.0935851	-0.0920717	-0.0907261
W4-11_f2co.xyz.out	296.179	371.485	379.083	393.424	400.646		6.33388	8.5179	11.9284	12.4813	13.2122		0.132427	0.0231879	-0.132395	-0.150377		f2co	-0.0137373	-0.105863	-0.688632	-0.74958	-0.74958	-0.916065	-0.922308	-0.814337				-0.0609479		-1.07331	-1.08637	-1.03621				-0.138707	-0.14065					-0.119254	-0.110101
W4-11_ch2-sing.xyz.out	140.807	150.813	169.751	172.858	176.837		0.654484	0.893916	1.68276	1.67859	1.8578		-0.0229374	-0.0273984	-0.0686482	-0.0696538		ch2-sing	0.191373	0.239825	0.228843	0.218035	0.221655	0.196885	0.205134	0.217622				-0.00718764		0.212517	0.189441	0.180003				0.0137839	0.0112569	0.0134748				0.0156854	0.0140914	0.0154881
W4-11_propane.xyz.out	858.553	886.845	957.651	971.086	986.574		3.25424	4.77663	8.74883	9.01727	9.85542		-0.0209269	-0.0106165	-0.136876	-0.133231		propane	0.0606231	-0.0898946	-0.347553	-0.468883	-0.447465	-0.593341	-0.572226	-0.428928				-0.0999115		-0.627288	-0.69073	-0.723182				-0.0157748	-0.0400503					-0.0182061	-0.0417547
W4-11_propene.xyz.out	735.714	757.803	812.011	826.224	839.806		4.10145	6.1826	9.77374	10.0859	10.8895		-0.0774747	-0.135185	-0.273961	-0.281534		propene	0.0299832	-0.0886442	-0.434778	-0.559694	-0.541849	-0.697136	-0.680493	-0.526906				-0.107071		-0.769767	-0.812184	-0.83573				-0.0314224	-0.0635707					-0.0279828	-0.0561435
W4-11_propyne.xyz.out	601.597	618.897	657.692	672.108	683.696		4.64907	7.37717	10.5837	10.9264	11.6735		-0.0438756	-0.175593	-0.295358	-0.315057		propyne	-0.103872	-0.241219	-0.654949	-0.784819	-0.773701	-0.930936	-0.919235	-0.755028				-0.118752		-1.04149	-1.05747	-1.07673				-0.0676452	-0.110072					-0.0536774	-0.0928779
W4-11_allene.xyz.out	600.64	617.366	655.68	670.541	682.04		5.0392	7.62354	10.8618	11.2117	11.9873		-0.124534	-0.255538	-0.399953	-0.418906		allene	0.0528961	-0.0686622	-0.486525	-0.618752	-0.60494	-0.769785	-0.757914	-0.589808				-0.118415		-0.874636	-0.903216	-0.919422				-0.0515101	-0.0898469	-0.0709009				-0.0457564	-0.0743483	-0.0673691
W4-11_b2h6.xyz.out	505.351	527.053	579.233	585.661	595.446		1.6254	2.22528	3.78522	3.9833	4.42707		-0.272275	-0.00202076	-0.647967	-0.0515348		b2h6	0.188666	0.0851893	0.0490754	0.0351908	0.0444797	-0.0110047	-0.00169914	0.0292652				-0.00459574		0.0240067	-0.045562	-0.042743				0.00345488	0.00163348	0.0130522				0.00243102	0.00318195	0.00983939
W4-11_bhf2.xyz.out	325.921	365.635	387.268	394.828	400.333		2.3715	3.4459	5.36765	5.68795	6.04418		0.0870236	0.154565	-0.245371	0.037891		bhf2	0.0156785	-0.0570049	-0.337313	-0.363822	-0.364066	-0.456341	-0.461924	-0.406023				-0.0267524		-0.518488	-0.554875	-0.519219				-0.0551237	-0.0546037	-0.0510513				-0.0383544	-0.0352575	-0.0314474
W4-11_bf3.xyz.out	362.926	423.833	441.177	451.455	457.316		3.15878	4.62735	7.25307	7.73135	8.18274		0.0906223	0.159905	-0.262557	0.0171736		bf3	-0.0722289	-0.130904	-0.524041	-0.556466	-0.556466	-0.67849	-0.686725	-0.616872				-0.0324248		-0.770483	-0.810452	-0.76008				-0.0795053	-0.0752582					-0.0665751	-0.0597551
W4-11_c2h6.xyz.out	608.072	626.321	679.416	688.14	699.011		1.9322	2.76776	5.51971	5.66094	6.21785		-0.00273532	0.0167054	-0.0689015	-0.063021		c2h6	0.0563357	-0.0199221	-0.17035	-0.244788	-0.22995	-0.322986	-0.307028	-0.219684				-0.0595999		-0.335574	-0.380241	-0.403618				-0.00996944	-0.0226804	-0.0104966				-0.0107941	-0.0227218	-0.0206572
W4-11_h2cn.xyz.out	275.433	294.125	314.079	322.908	330.186		2.74125	4.39484	6.28695	6.47315	6.93106		-0.10054	-0.157405	-0.257512	-0.277346		h2cn	0.460237	0.501465	0.332731	0.253538	0.258099	0.1748	0.175976	0.286031				-0.074632		0.13571	0.0979721	0.0913709				-0.0301177	-0.0555959	-0.0593786				-0.0122362	-0.0242185	-0.0141397
W4-11_nccn.xyz.out	398.455	432.669	440.048	459.793	470.483		9.61067	15.0064	18.6724	19.2275	20.0609		-0.150613	-0.557828	-0.707741	-0.783818		nccn	-0.37949	-0.562244	-1.33702	-1.504	-1.504	-1.72698	-1.72626	-1.49902				-0.166972		-1.97761	-1.93737	-1.93298				-0.325974	-0.364593	-0.346687				-0.253678	-0.272543	-0.266051
W4-11_ch2nh2.xyz.out	383.884	404.345	446.927	456.712	467.68		1.9642	2.94524	5.79247	5.92711	6.55577		0.00543675	-0.0163058	-0.0981871	-0.103879		ch2nh2	0.131517	0.0598673	-0.107872	-0.185596	-0.17521	-0.264838	-0.256129	-0.157882				-0.0673382		-0.293432	-0.33299	-0.347757				-0.0197111	-0.0389504	-0.0332218				-0.0141082	-0.0287319	-0.0291066
W4-11_ch3nh.xyz.out	378.926	402.749	442.411	451.36	461.466		1.81935	2.76162	5.21373	5.32567	5.87254		-0.012816	-0.0192618	-0.0918868	-0.0940142		ch3nh	0.159182	0.125639	0.00010397	-0.0659203	-0.056935	-0.130603	-0.120622	-0.0387356				-0.057039		-0.148752	-0.181116	-0.199651				-0.00686621	-0.0198946	-0.0169674				-0.00442922	-0.015005	-0.0172432
W4-11_ch3nh2.xyz.out	468.722	493.986	545.179	554.853	566.996		2.06447	3.01914	6.20127	6.33638	7.01512		-0.0100547	-0.00825028	-0.096041	-0.0968974		ch3nh2	0.0844879	0.0198206	-0.19245	-0.27304	-0.259191	-0.363754	-0.352643	-0.253325				-0.0667412		-0.399507	-0.441407	-0.454248				-0.0198276	-0.0344028	-0.0226276				-0.0190457	-0.032332	-0.0315412
W4-11_cf2.xyz.out	176.925	224.716	232.15	241.034	245.589		4.41026	5.88563	8.09835	8.45949	8.92794		0.199543	0.0822935	-0.074841	-0.0890367		cf2	0.166487	0.12796	-0.227351	-0.262456	-0.262456	-0.365234	-0.373697	-0.298089				-0.0351051		-0.458798	-0.479359	-0.438073				-0.0800381	-0.0883178	-0.0916771				-0.0387811	-0.0407787	-0.0431632
W4-11_n2h.xyz.out	147.807	178.758	192.003	201.865	209.299		3.74369	5.75787	8.00388	8.21481	8.74253		-0.0783354	-0.189573	-0.307078	-0.336608		n2h	0.460504	0.408812	0.130384	0.0447458	0.0494105	-0.0423586	-0.0445247	0.0728191				-0.0809734		-0.131334	-0.133749	-0.133612				-0.0694492	-0.111773	-0.11606				-0.0442033	-0.0634317	-0.0511581
W4-11_t-n2h2.xyz.out	202.714	236.878	260.314	270.51	279.799		4.05836	5.92353	8.78662	8.96007	9.56886		-0.099504	-0.202256	-0.323096	-0.344997		t-n2h2	-0.00144018	0.0200862	-0.35538	-0.427239	-0.418245	-0.535134	-0.530904	-0.433301				-0.0628647		-0.638683	-0.637913	-0.630092				-0.0687744	-0.0966204	-0.083879				-0.048717	-0.0687593	-0.0642744
W4-11_n2h4.xyz.out	318.312	350.308	398.311	408.756	421.666		2.32314	3.39974	7.07759	7.20744	7.9983		-0.0278563	-0.04434	-0.141255	-0.149956		n2h4	0.108593	0.0668147	-0.202476	-0.28863	-0.275537	-0.388857	-0.382837	-0.272049				-0.0730608		-0.447707	-0.484755	-0.487315				-0.0291532	-0.0471407	-0.0347364				-0.0268154	-0.0423679	-0.0420482
W4-11_fo2.xyz.out	50.1111	91.4046	95.3583	102.335	107.258		10.7408	14.2195	17.9908	18.6157	19.7155		-0.993331	-1.21899	-1.45685	-1.52968		fo2	0.740395	0.931952	0.210352	0.216024	0.216024	0.0269953	0.0209323	0.068114				0.00567125		-0.14402	-0.164375	-0.0698659				-0.560895	-0.611461	-0.686528				-0.192358	-0.185963	-0.211701
W4-11_foof.xyz.out	49.6662	96.4025	104.888	113.588	119.726		12.69	17.2563	22.4617	23.2927	24.807		-0.946524	-1.24866	-1.54647	-1.63059		foof	0.271003	0.46302	-0.374796	-0.394172	-0.394172	-0.564946	-0.578306	-0.484926				-0.0193754		-0.825256	-0.753206	-0.665396				-0.632152	-0.667573					-0.309994	-0.31165
W4-11_alf3.xyz.out	324.573	363.203	390.504	401.745	416.143		2.00876	3.45248	6.32647	6.91869	7.66225		0.215065	0.238598	-0.176355	0.103772		alf3	0.00865416	-0.124936	-0.535157	-0.590063	-0.590063	-0.714554	-0.721586	-0.629869				-0.0549057		-0.823976	-0.846514	-0.809324				-0.0819853	-0.0935426					-0.0653177	-0.0674651
W4-11_si2h6.xyz.out	424.746	447.391	504.084	511.645	526.212		1.35943	2.1177	2.97823	2.58624	2.93705		-0.0372573	-0.0355767	-0.0763015	-0.048458		si2h6	0.367016	0.305159	0.180642	-0.0295053	-0.0271085	-0.0482761	0.0109276	0.183308				-0.20775		-0.194207	0.047056	-0.169205				0.0109706	-0.00623792	-0.00354505				0.0115131	-0.000781321	-0.00388371
W4-11_p4.xyz.out	59.3243	194.171	204.495	237.49	253.924		6.42796	15.2828	17.8208	19.0705	20.4863		-0.225499	-0.843657	-1.0282	-1.18699		p4	0.260145	-0.77729	-1.47234	-2.53735	-2.53735	-2.81345	-2.82934	-1.5991				-1.06502		-3.42249	-3.10669	-3.52191				-0.104721	-0.323856	-0.393883				-0.0461337	-0.279799	-0.360177
W4-11_so2.xyz.out	52.622	173.781	204.119	217.098	230.754		9.98063	11.1553	14.3246	14.5389	15.4194		-0.169031	-0.308576	-0.468042	-0.496595		so2	-0.218035	-0.114017	-0.813381	-0.9513	-0.9513	-1.16642	-1.18278	-0.966966				-0.137919		-1.37237	-1.40265	-1.35292				-0.477794	-0.372723	-0.358296				-0.320253	-0.24003	-0.238893
W4-11_so3.xyz.out	20.013	224.6	265.972	287.298	306.848		12.225	13.5829	18.1536	18.4589	19.6827		-0.318536	-0.318143	-0.485599	-0.48492		so3	-0.456307	-0.246323	-1.12486	-1.27626	-1.27626	-1.53316	-1.54926	-1.31269				-0.1514		-1.79422	-1.80856	-1.74886				-0.488532	-0.374076					-0.365707	-0.275286
W4-11_ocs.xyz.out	238.145	290.984	295.088	306.814	314.119		8.48784	10.8133	13.2145	13.6146	14.2301		0.28896	-0.153312	-0.34441	-0.398246		ocs	-0.0183683	-0.100833	-0.628562	-0.815098	-0.815098	-0.978324	-0.990774	-0.731079				-0.186537		-1.1743	-1.15764	-1.16309				-0.109873	-0.183697	-0.192419				-0.105101	-0.124632	-0.135251
W4-11_cs2.xyz.out	189.572	233.651	237.746	248.805	256.406		8.19388	12.2114	14.2786	14.7748	15.4551		0.362877	-0.368392	-0.582764	-0.688779		cs2	0.271943	-0.0854303	-0.633388	-0.968941	-0.968941	-1.14967	-1.17991	-0.723394				-0.335553		-1.41326	-1.3803	-1.4224				0.0270755	-0.134177	-0.177792				-0.0146852	-0.0883308	-0.120711
W4-11_s2o.xyz.out	32.0885	134.266	153.736	167.052	179.182		8.99955	12.2655	14.8519	15.422	16.3745		-0.314799	-0.580248	-0.789793	-0.872211		s2o	0.166399	0.0214799	-0.674935	-0.946003	-0.946003	-1.17912	-1.20962	-0.820789				-0.271068		-1.43255	-1.46001	-1.44547				-0.409933	-0.372669	-0.382992				-0.20976	-0.178889	-0.197828
W4-11_s3.xyz.out	23.7843	107.755	116.41	129.943	140.1		6.92183	12.4532	14.4449	15.4653	16.5185		-0.415651	-0.926529	-1.13026	-1.28493		s3	0.509861	0.184613	-0.454855	-0.911751	-0.911751	-1.15734	-1.21507	-0.581841				-0.456896		-1.46312	-1.50318	-1.52844				-0.173174	-0.28798	-0.345635				-0.0262497	-0.0800717	-0.123826
W4-11_s4-c2v.xyz.out	37.6632	147.406	158.308	176.678	190.367		12.9041	21.1461	24.2189	25.9121	27.564		-1.05057	-1.79843	-2.10294	-2.36089		s4-c2v	-0.0754301	-0.219674	-1.34676	-2.07115	-2.07115	-2.5141	-2.61354	-1.5921				-0.724391		-3.00227	-3.12873	-3.13076			Karton 2020 V{5,6}Z	-0.422303	-0.726604				Karton 2020 V{5,6}Z	-0.0348662	-0.172857
W4-11_ccl2.xyz.out	88.9867	143.32	146.794	154.959	160.639		4.35065	7.22659	8.98277	9.66788	10.3163		0.270252	-0.205426	-0.390257	-0.452168		ccl2	0.563798	0.265842	-0.0811112	-0.288374	-0.288374	-0.415298	-0.458646	-0.127469				-0.207263		-0.567091	-0.620379	-0.591838			CH2 singlet	0.00612418	-0.0809448	-0.117215				0.0449542	-0.0206966	-0.0471581
W4-11_alcl3.xyz.out	205.21	267.258	277.551	289.326	299.008		1.78849	3.76295	5.07315	6.30668	7.01189		0.0499424	-0.0976576	-0.483225	-0.237908		alcl3	0.178577	-0.100131	-0.412838	-0.656487	-0.656487	-0.786589	-0.821238	-0.475756				-0.243649		-0.93628	-0.977727	-0.984029			0.18	-0.00511523	-0.0246052					0.00368742	-0.0113099
W4-11_clcn.xyz.out	201.308	241.523	246.474	258.654	265.711		5.21088	8.80893	11.1743	11.5944	12.1671		-0.00553539	-0.269367	-0.387377	-0.435833		clcn	-0.0979144	-0.26383	-0.750679	-0.902255	-0.902255	-1.05532	-1.06734	-0.846818				-0.151576		-1.22332	-1.22414	-1.21626				-0.156455	-0.201499	-0.196477				-0.128009	-0.159882	-0.163264
W4-11_oclo.xyz.out	-74.1611	43.6227	71.0347	85.549	98.1251		6.80899	10.8186	14.3395	14.6863	15.8247		-0.217622	-0.380573	-0.523635	-0.567954		oclo	0.235733	0.0273037	-0.605723	-0.717628	-0.717628	-0.912543	-0.924094	-0.7418				-0.111905		-1.09226	-1.1202	-1.07463				-0.37376	-0.40599	-0.427395				-0.187433	-0.234036	-0.256244
W4-11_cloo.xyz.out	48.3027	86.9245	88.5625	95.6553	100.026		9.26252	13.684	16.9988	17.7971	18.8156		-1.01162	-1.36743	-1.72599	-1.87079		cloo	1.06571	1.3222	0.567491	0.461472	0.461472	0.221806	0.19577	0.393891				-0.10602		0.0286087	-0.0566063	0.0391932				-0.476111	-0.563484	-0.640711				-0.125897	-0.0912558	-0.0943486
W4-11_cl2o.xyz.out	23.6052	61.4665	69.6642	78.499	84.4519		3.00141	6.65947	9.16325	9.8076	10.678		-0.123197	-0.317695	-0.448656	-0.539797		cl2o	0.0571825	-0.0389994	-0.489254	-0.661477	-0.661477	-0.796399	-0.81558	-0.559526				-0.172223		-0.974524	-0.961953	-0.958653				-0.0777443	-0.150761	-0.172288				-0.0570993	-0.109438	-0.130349
W4-11_bn3pi.xyz.out	69.3818	81.4548	85.0046	90.8432	94.9862		3.18973	4.5966	5.74538	5.86904	6.12295		0.0783904	-0.0611281	-0.47632	-0.211932		bn3pi	0.929682	0.805916	0.586765	0.513838	0.513838	0.428143	0.413994	0.536128		0.369479		-0.0729262		0.366952	0.319158	0.344349	0.315629	0.322774		-0.1891	-0.206232	-0.206214	-0.196984	-0.191399		-0.057643	-0.0382216	-0.0311153	-0.0244583	-0.0256509
W4-11_cf.xyz.out	89.6613	114.055	118.113	123.017	125.473		2.43221	3.30871	4.46084	4.63726	4.85699		0.222953	0.121952	0.00907073	-0.00368787		cf	0.188789	0.179189	-0.0105576	-0.0371145	-0.0371145	-0.0916304	-0.0978368	-0.0454825		-0.122392		-0.0265569		-0.145894	-0.155514	-0.134458	-0.152096	-0.148155		-0.0427888	-0.0587006	-0.0609398	-0.0586379	-0.0536144		-0.00573914	-0.0143219	-0.0156503	-0.0125025	-0.0116143	6.6e-07
W4-11_ch2c.xyz.out	299.437	312.251	332.875	340.79	347.303		3.10874	4.34575	6.10606	6.28917	6.71261		-0.0422979	-0.147055	-0.232715	-0.247685		ch2c	0.228268	0.191362	-0.0147337	-0.0855608	-0.0776761	-0.166314	-0.161146	-0.06585		-0.199201		-0.0629424		-0.212976	-0.240429	-0.246388	-0.245237	-0.239128		0.00761849	-0.0256557	-0.024359	-0.0220147			0.0191722	-0.00168196	-0.00250279	0.00140987
W4-11_ch2ch.xyz.out	379.535	388.771	416.536	425.228	432.798		2.41894	3.783	5.7386	5.92161	6.39844		-0.0710411	-0.112086	-0.210181	-0.222083		ch2ch	0.407956	0.428299	0.270392	0.185896	0.193663	0.103826	0.10938	0.220821		0.070645		-0.0767291		0.0756631	0.0293248	0.0158354	0.0237874	0.0300048		-0.0255102	-0.045682	-0.0411117	-0.0399866			-0.0122328	-0.0233052	-0.0121465	-0.0095269
W4-11_c2h4.xyz.out	482.998	494.866	531.358	540.708	549.657		2.74939	4.16055	6.52998	6.70832	7.23288		-0.0523397	-0.103819	-0.203311	-0.209619		c2h4	0.0231341	-0.00148622	-0.244856	-0.323058	-0.311914	-0.415102	-0.403808	-0.305717		-0.445897		-0.0670578		-0.468029	-0.491092	-0.505037	-0.496812	-0.490056		-0.0217506	-0.0426082	-0.0265984	-0.0249852			-0.0171302	-0.0339635	-0.0257991	-0.0239686
W4-11_ch2nh.xyz.out	350.832	373.96	405.044	414.75	424.113		3.30862	4.90224	7.48937	7.65561	8.21735		-0.0542336	-0.130218	-0.234529	-0.247833		ch2nh	0.039089	0.0101266	-0.300128	-0.377249	-0.368088	-0.478936	-0.471409	-0.37068		-0.517675		-0.0679599		-0.558294	-0.569549	-0.573395	-0.573642	-0.566216		-0.0487581	-0.0713159	-0.0576927	-0.0567481			-0.0374088	-0.0535071	-0.0473343	-0.0465481
W4-11_hco.xyz.out	213.038	243.364	254.34	261.121	266.533		3.82635	5.3149	7.31992	7.53655	7.9722		0.337548	0.116585	-0.0146958	-0.0451069		hco	0.321971	0.166412	-0.18681	-0.243228	-0.242651	-0.342947	-0.346592	-0.255524		-0.394073		-0.0558418		-0.448371	-0.44532	-0.425429	-0.45151	-0.443889		-0.10041	-0.12401	-0.125712	-0.123052			-0.0633922	-0.0696271	-0.0664691	-0.063209
W4-11_h2co.xyz.out	297.997	326.555	346.794	354.545	361.431		3.2437	4.77126	7.00702	7.22574	7.70935		0.0872502	-0.00938646	-0.109169	-0.1286		h2co	0.108191	0.0261854	-0.312996	-0.36713	-0.365098	-0.469806	-0.4683	-0.385772		-0.514801		-0.0521022		-0.561876	-0.566325	-0.552644	-0.571052	-0.563589		-0.0760251	-0.0916927	-0.0875684	-0.0840692			-0.0598536	-0.0650441	-0.0610281	-0.0585255
W4-11_co2.xyz.out	284.745	346.244	351.023	362.574	369.761		8.91073	9.81437	12.5726	12.977	13.58		0.190891	-0.0491942	-0.183148	-0.217328		co2	-0.301587	-0.182547	-0.711892	-0.788062	-0.788062	-0.950329	-0.95472	-0.836355		-1.02434		-0.0761697		-1.09258	-1.11302	-1.07629	-1.10856	-1.09739		-0.186376	-0.219888	-0.21091	-0.201761			-0.17064	-0.163034	-0.160199	-0.152216
W4-11_hno.xyz.out	126.28	163.86	175.8	184.25	190.679		4.35929	6.29791	8.88117	9.14902	9.71871		-0.0495541	-0.179184	-0.301911	-0.3312		hno	0.0286244	0.0465078	-0.365317	-0.406709	-0.402597	-0.510568	-0.510438	-0.441381		-0.562645		-0.0372791		-0.628453	-0.61287	-0.587299	-0.625801	-0.617421		-0.107146	-0.131905	-0.127858	-0.130749	-0.143516		-0.0743865	-0.0856199	-0.0823111	-0.0835822	-0.096419
W4-11_no2.xyz.out	113.839	178.229	180.473	194.346	201.701		11.3806	13.6036	17.0348	17.4947	18.3283		-0.0423937	-0.277479	-0.464118	-0.508259		no2	0.130533	0.140547	-0.518651	-0.577902	-0.577902	-0.761897	-0.76704	-0.658828		-0.851383		-0.0592506		-0.939213	-0.946691	-0.890395	-0.953413	-0.939875		-0.370491	-0.391667	-0.39987	-0.39813			-0.254796	-0.232125	-0.23608	-0.229869
W4-11_n2o.xyz.out	154.159	215.852	218.928	235.772	244.226		11.4526	13.9066	17.1306	17.5954	18.3304		-0.0218114	-0.346685	-0.52427	-0.576749		n2o	-0.621841	-0.485854	-1.11193	-1.20188	-1.20188	-1.37978	-1.38338	-1.24781		-1.46277		-0.0899513		-1.56197	-1.55578	-1.52127	-1.55881	-1.54607		-0.463443	-0.455511	-0.440237	-0.444162			-0.316863	-0.296249	-0.297567	-0.298934
W4-11_o3.xyz.out	35.1773	93.4256	98.7649	108.409	114.125		15.6477	19.1718	23.1749	23.8815	24.9217		-1.14313	-1.42073	-1.64229	-1.72144		o3	-0.314058	-0.134988	-0.976701	-0.993821	-0.993821	-1.22232	-1.224	-1.1532		-1.33766		-0.0171205		-1.42573	-1.44263	-1.35207	-1.47515	-1.45691		-0.853912	-0.92071	-0.96063	-0.97811			-0.399458	-0.425225	-0.463018	-0.463963
W4-11_hoo.xyz.out	103.984	135.139	152.632	158.079	163.248		2.64938	4.06152	6.66329	6.98309	7.61393		0.0993858	-0.0139108	-0.110224	-0.149115		hoo	0.34766	0.300422	0.0173122	-0.012392	-0.00926944	-0.0774036	-0.0820641	-0.0259877		-0.117949		-0.0265817		-0.165014	-0.151208	-0.127439	-0.16136	-0.1556		-0.0821781	-0.112303	-0.129362	-0.134439			-0.0459841	-0.0602022	-0.0556535	-0.0568929
W4-11_hooh.xyz.out	178.841	208.914	242.229	247.662	255.025		2.56937	3.95095	7.45716	7.76758	8.56544		-0.093988	-0.149325	-0.234817	-0.263907		hooh	-0.00201162	0.0219667	-0.343549	-0.385794	-0.378854	-0.480956	-0.485121	-0.409056		-0.542197		-0.0353051		-0.580428	-0.586058	-0.553543	-0.611242	-0.60208		-0.0758741	-0.0952483	-0.0917979	-0.0919302			-0.0637268	-0.0765171	-0.0778153	-0.0781549
W4-11_f2o.xyz.out	29.6799	58.4194	66.5268	72.2014	75.8016		5.74001	8.42618	11.677	12.2491	13.1305		-0.204338	-0.35977	-0.508115	-0.560448		f2o	0.119661	0.186682	-0.347312	-0.368801	-0.368801	-0.462769	-0.473262	-0.406004		-0.525859		-0.0214882		-0.648155	-0.572485	-0.523761	-0.589485	-0.581043		-0.181541	-0.212034	-0.224371	-0.223496			-0.11519	-0.125974	-0.137989	-0.132757
W4-11_hocl.xyz.out	95.4113	123.324	143.552	149.074	154.856		1.45494	3.24593	5.54366	5.87012	6.50198		-0.0453594	-0.132196	-0.206216	-0.247654		hocl	0.0371714	0.0222515	-0.257274	-0.34337	-0.33905	-0.426892	-0.433359	-0.305129		-0.472916		-0.0817765		-0.52075	-0.522938	-0.516496	-0.520769	-0.514419		-0.0347809	-0.0627795	-0.067447	-0.062424	-0.0707443		-0.0285631	-0.0484144	-0.0553234	-0.0503321	-0.0594865
W4-11_ssh.xyz.out	79.091	124.159	138.449	145.537	152.719		1.19432	3.44374	4.90212	5.21945	5.83697		0.00236449	-0.140523	-0.25015	-0.308886		ssh	0.249842	0.253017	0.0714403	-0.133155	-0.128307	-0.202143	-0.220617	0.0510525		-0.250956		-0.199747		-0.320077	-0.308297	-0.346667	-0.287658	-0.282788		0.00313064	-0.0381096	-0.0584032	-0.0464933			0.0107269	-0.0149782	-0.0288968	-0.0144138
W4-11_b2.xyz.out	47.5615	49.7292	50.5992	53.5193	54.7665		5.84787	7.77578	8.72209	9.11165	9.50997		-1.15857	-1.15487	-1.88145	-1.33047		b2	0.408442	0.639822	0.478648	0.358816	0.358816	0.26185	0.216698	0.432376		0.149694		-0.119832		0.217496	0.0817083	0.147323	0.0686386	0.0793936	0.077	0.193282	0.084601	0.0502054	0.0313046	0.0090153	-0.012	0.378415	0.286206	0.292784	0.289055	0.27874
W4-11_bh.xyz.out	67.9993	71.9478	81.1147	81.9964	83.6109		0.201308	0.287503	0.442568	0.436729	0.475394		-0.141333	-0.0172252	-0.329329	-0.0321632		bh	0.0469148	0.0425946	0.0200815	0.0096573	0.0112038	-0.000804743	0.00274077	0.01481		-0.00160775		-0.00887774		-0.00458274	-0.00529782	-0.0118382	-0.0068681	-0.00617012		0.0111773	0.00874357	0.0123346	0.0126535	0.0112343		0.0125317	0.0102874	0.0143584	0.0149517	0.0136111
W4-11_bh3.xyz.out	238.231	244.603	270.492	273.008	277.538		0.263393	0.27304	0.696926	0.706574	0.821437		-0.127184	0.0185119	-0.286379	0.0145194		bh3	0.0448014	-0.00655877	0.00244509	-0.00151739	0.000928997	-0.0168915	-0.0100791	-0.0054022		-0.0174596		-0.00151609		0.00469462	-0.0205351	-0.0271064	-0.0263878	-0.0252032	-0.024	0.00278263	0.00261483	0.00391254	0.00407459	0.00405668	[0.004]	0.00274667	0.00301574	0.00356051	0.00393649	0.00408198
W4-11_bn.xyz.out	63.797	69.427	72.0586	78.307	82.2539		16.442	17.2101	19.0143	18.9985	19.3842		-0.0538065	-0.534454	-1.2665	-1.01243		bn	-3.03546	-1.98073	-2.4613	-2.44658	-2.44658	-2.56252	-2.55421	-2.56405		-2.61149		0.0147222		-2.68085	-2.65645	-2.61599	-2.68078	-2.67158		-0.81012	-1.08687	-1.21115	-1.15587	-1.18222		-0.422336	-0.364958	-0.339371	-0.312459	-0.315858
W4-11_bf.xyz.out	138.666	162.002	170.492	174.038	176.399		2.04184	2.67941	3.63247	3.81867	3.99106		0.00663553	0.0677228	-0.33022	-0.0454377		bf	-0.0275234	-0.0213417	-0.200052	-0.222823	-0.222823	-0.280123	-0.286476	-0.237444		-0.311071		-0.0227718		-0.324149	-0.346937	-0.322423	-0.340823	-0.336875		-0.0288061	-0.0344294	-0.034239	-0.0305672	-0.0262415		-0.0083753	-0.00998765	-0.0101634	-0.00783396	-0.00787541
W4-11_nh.xyz.out	56.6254	63.2332	74.9984	77.229	80.1609		0.161234	0.324594	0.944125	0.900614	1.02951		-0.00558805	-0.00806583	-0.0221228	-0.0218437		nh	0.0428402	0.0679133	0.0962861	0.0777842	0.0780113	0.0728247	0.0752727	0.0971125		0.0728137		-0.0182749		0.0830895	0.0726714	0.0604309	0.0698392	0.0702339		0.0087609	0.0060424	0.000153904	0.0011524	0.000798771		0.00920284	0.00690704	0.000859514	0.00178195	0.00138412
W4-11_nh2.xyz.out	130.499	143.188	167.271	171.106	176.683		0.46883	0.696079	2.04054	2.00556	2.29406		-0.00729679	-0.00585184	-0.0374243	-0.0372255		nh2	0.0747938	0.0929305	0.0826769	0.0555471	0.0589609	0.0332657	0.0377725	0.0723053		0.0257003		-0.023716		0.0418774	0.0176467	0.00716351	0.0110968	0.0130345		0.00358283	0.00140949	-0.00359396	-0.00201286	-0.00266187		0.00447491	0.0030496	-0.00358494	-0.00220996	-0.00335054
W4-11_hcn.xyz.out	252.795	270.4	282.96	291.785	298.326		4.11956	6.33476	8.35595	8.53822	8.96899		-0.0125168	-0.168852	-0.245234	-0.274039		hcn	-0.120768	-0.154018	-0.518257	-0.591961	-0.590369	-0.69622	-0.694359	-0.593997		-0.740163		-0.0721127		-0.809812	-0.793133	-0.790232	-0.795573	-0.788221		-0.121271	-0.140118	-0.126572	-0.130132	-0.14095		-0.0979948	-0.107839	-0.0994412	-0.10234	-0.11347	3.8111e-09
W4-11_hof.xyz.out	99.1701	119.395	138.478	142.329	146.84		2.67772	4.13669	6.80916	7.11857	7.77884		-0.072575	-0.145735	-0.230746	-0.260021		hof	0.00317209	0.0624127	-0.257163	-0.277135	-0.273172	-0.341989	-0.344289	-0.299453		-0.380429		-0.0160096		-0.441939	-0.411838	-0.386799	-0.424147	-0.418346		-0.0678761	-0.0863741	-0.0904582	-0.0917785			-0.0495408	-0.0598325	-0.0625599	-0.06269
W4-11_alh.xyz.out	57.438	60.478	70.3143	70.916	72.7082		0.118587	0.176528	0.203683	0.160646	0.188274		-0.0408037	-0.00976298	-0.321587	-0.0139998		alh	0.0427887	0.0215874	-0.0343307	-0.0601168	-0.0592775	-0.0681653	-0.0596636	-0.0377894		-0.0593923		-0.0249468		-0.0999448	-0.0600303	-0.086039	-0.059064	-0.0591076		0.0106022	0.00470487	0.00620285	0.00736556	0.00699378		0.0114136	0.00592938	0.00767236	0.00926613	0.00922879
W4-11_alh3.xyz.out	169.322	176.047	204.038	205.765	211.424		0.331999	0.234686	0.292227	0.234662	0.289962		-0.0444209	0.00744182	-0.300227	0.0105728		alh3	0.16149	0.0616063	-0.019963	-0.0353389	-0.0344606	-0.0399804	-0.0246928	-0.0198044		-0.0245994		-0.0144975		-0.0827729	-0.015415	-0.0505549	-0.0244865	-0.0245014	-0.016	0.00731764	0.00784078	0.00576415	0.00598222	0.00651685	[0.006]	0.00800897	0.00951054	0.00619704	0.00666553	0.0072312
W4-11_alf.xyz.out	128.512	140.355	148.828	152.472	157.505		1.07152	1.68393	2.69349	2.88831	3.21439		0.0654974	0.0769377	-0.287955	0.00872395		alf	0.012801	-0.0758857	-0.273184	-0.313529	-0.313529	-0.374343	-0.373834	-0.315491		-0.395268		-0.0403447		-0.43304	-0.431114	-0.427782	-0.421197	-0.417756		-0.0407746	-0.0417553	-0.033983	-0.0288084	-0.0201664		-0.0213553	-0.0159198	-0.0142243	-0.0104714	-0.00822807
W4-11_alcl.xyz.out	90.6741	106.079	110.008	113.62	116.86		0.84386	1.71227	2.16299	2.62602	2.95362		-0.0209083	-0.0874895	-0.42733	-0.148637		alcl	0.074191	-0.0194561	-0.160905	-0.279838	-0.279838	-0.3361	-0.35287	-0.185761		-0.37109		-0.118932		-0.410785	-0.42224	-0.428649	-0.393131	-0.390207		-0.00114872	-0.0155381	-0.019682	-0.00334384	0.000473539		0.00783954	0.00107953	-0.00511513	0.00372531	0.00128586
W4-11_sih.xyz.out	54.7681	58.8434	68.4577	69.9227	72.2992		0.149449	0.342045	0.487052	0.316044	0.351848		-0.00517499	-0.0109914	-0.0229705	-0.014237		sih	0.0555217	0.100584	0.087774	0.0270832	0.0282196	0.0240335	0.039912	0.0923316		0.0412837		-0.0595544		-0.00817254	0.051018	-0.00963834	0.0429431	0.042723		0.00754788	-0.00415201	-0.00455062	-0.00156248	-0.00199713		0.00794067	-0.00390159	-0.00414723	-0.000797405	-0.000846756
W4-11_sih4.xyz.out	261.355	271.691	309.097	311.848	320.367		0.52384	0.716017	1.07054	0.756338	0.878358		-0.0122018	0.00101176	-0.011257	0.0115001		sih4	0.176352	0.160588	0.0931559	-0.0111077	-0.0120269	-0.016646	0.0148125	0.0925925		0.0151118		-0.105183		-0.0988356	0.0403059	-0.0746505	0.0154739	0.0154258		0.00499522	-0.00404017	-0.00342833	-0.000916943	-0.00108575		0.00523472	-0.00237177	-0.00432335	-0.00186274	-0.00212154
W4-11_sio.xyz.out	129.27	154.24	167.124	172.771	178.724		5.74245	6.27401	7.70835	7.84452	8.23418		0.731506	0.149433	-0.0740097	-0.120473		sio	0.162533	0.0803297	-0.352945	-0.505031	-0.505031	-0.641153	-0.647909	-0.442171		-0.698752		-0.152086		-0.79941	-0.783621	-0.793404	-0.760256	-0.752095		-0.144816	-0.255145	-0.230092	-0.220699	-0.199803		-0.0806794	-0.108011	-0.0956352	-0.0792008	-0.0811899
W4-11_sif.xyz.out	97.3232	113.881	124.862	130.44	135.707		1.21048	2.07674	3.06282	3.08734	3.35591		0.126371	0.0684826	0.000350362	0.00388907		sif	0.0801623	0.0353399	-0.163529	-0.24148	-0.24148	-0.305685	-0.295088	-0.203301		-0.311221		-0.0779506		-0.380693	-0.346007	-0.380781	-0.330736	-0.328147		-0.0368412	-0.0516715	-0.0486532	-0.0430386	-0.0353399		-0.0162919	-0.0240193	-0.0260241	-0.0193092	-0.0173766	9.1e-07
W4-11_cs.xyz.out	114.221	145.233	148.082	153.07	157.445		5.42701	7.71827	8.97608	9.19788	9.54474		0.983073	-0.0470971	-0.205426	-0.291192		cs	0.472191	0.111653	-0.228925	-0.413907	-0.413907	-0.519653	-0.542179	-0.280334		-0.592362		-0.184982		-0.678213	-0.664017	-0.673234	-0.653069	-0.645014	-0.663	0.0454583	-0.0886962	-0.112144	-0.103109	-0.117437	[-0.134]	0.0502502	-0.0354062	-0.0491384	-0.0412305	-0.0563043
W4-11_h2.xyz.out	93.8097	93.8097	107.451	107.451	108.978		0	0	0	0	0		0	0	0	0		h2	0	0	0	0	0	0	0	0		0		0		0	0	0	0	0		0	9.79645e-07	0	0	0		0	9.79645e-07	0	0	0
W4-11_oh.xyz.out	73.9696	82.5742	98.8346	100.405	103.625		0.127101	0.277708	1.28767	1.30788	1.54519		-0.00582521	-0.0094055	-0.019605	-0.0229794		oh	0.0169097	0.0251412	0.0123729	0.0033278	0.00416059	-0.0132933	-0.013714	0.00350805		-0.0239763		-0.00821233		-0.00639064	-0.0306921	-0.0268519	-0.0363906	-0.0347434	-0.035	0.00453046	0.00230342	-0.00672326	-0.00557769	-0.00556807	-0.007	0.00479478	0.00344957	-0.00577675	-0.00494867	-0.00546761
W4-11_hf.xyz.out	101.872	110.638	132.973	133.872	137.56		0.0883315	0.228974	1.60374	1.65776	1.98407		-0.000111514	-0.00691989	0.00161879	-0.00394878		hf	0.00257651	-0.00380497	-0.0815048	-0.0934053	-0.0911332	-0.127143	-0.129638	-0.105324		-0.14797		-0.0096284		-0.135051	-0.166211	-0.151252	-0.170147	-0.167205	-0.165	-0.0129518	-0.0154185	-0.0166363	-0.015808	-0.0135209	-0.015	-0.0139405	-0.0151794	-0.016342	-0.016057	-0.0155566
W4-11_h2o.xyz.out	168.651	184.237	217.328	219.764	225.899		0.417086	0.633631	2.76147	2.82997	3.29494		-0.0101325	-0.00919599	-0.0291667	-0.0353191		h2o	0.0134511	0.0109842	-0.112431	-0.134229	-0.128421	-0.185556	-0.185271	-0.147932		-0.215495		-0.0159907		-0.198529	-0.23927	-0.224186	-0.252057	-0.247206	-0.243	-0.0186823	-0.0220907	-0.0236152	-0.0220836	-0.0223187	[-0.025]	-0.0193148	-0.0209128	-0.024388	-0.0234865	-0.025687
W4-11_ch.xyz.out	63.1001	68.2955	77.9245	79.7878	81.9748		0.236804	0.408016	0.780686	0.754112	0.832342		-0.00828027	-0.0130234	-0.0309716	-0.030812		ch	0.069209	0.10836	0.127513	0.112247	0.113378	0.104569	0.10861	0.125047		0.104642		-0.0141346		0.115902	0.104082	0.0924478	0.0998413	0.100478	0.1	0.00842048	0.003293	0.0029754	0.00423051	0.00383927	0.003	0.008936	0.00391267	0.00328456	0.00452187	0.00415482
W4-11_ch2-trip.xyz.out	163.298	164.411	181.67	184.222	187.494		0.142906	0.199196	0.820093	0.789426	0.919614		0.000397224	0.00958314	0.0012808	0.0048539		ch2-trip	0.0229318	0.00297591	0.0395453	0.0156478	0.0176661	0.00087991	0.00837898	0.0328178		0.0033547		-0.0218791		0.0250539	-0.000442382	-0.0195457	-0.00272313	-0.00191667		0.00695447	0.0025835	-0.00278329	-0.00113902	-0.000604221		0.00732295	0.002957	-0.0032638	-0.00166355	-0.00121767
W4-11_ch3.xyz.out	262.366	266.948	293.862	297.546	302.576		0.407894	0.524719	1.59246	1.58609	1.80337		0.00050756	0.0129004	-0.0094552	-0.00542876		ch3	0.0446272	0.0205268	0.0304171	0.00361699	0.00839868	-0.0209898	-0.0124115	0.0188188		-0.0243486		-0.0220185		0.00229941	-0.032178	-0.0481463	-0.0387889	-0.0368728	-0.037	0.00272467	-0.000427102	-0.00229611	-0.000683208	-0.000275535	[-0.001]	0.00311267	7.95348e-05	-0.00383755	-0.00228908	-0.00217606
W4-11_ch4.xyz.out	359.377	367.549	403.133	407.078	413.354		0.755541	0.965586	2.49716	2.52161	2.82042		0.00999115	0.0335435	-0.0100246	-0.00380687		ch4	0.0413283	0.0265423	-0.015296	-0.0454913	-0.0374207	-0.0787551	-0.0688909	-0.0332186		-0.0865808		-0.0221247		-0.0695879	-0.0987827	-0.112278	-0.10798	-0.105141		-0.00404816	-0.00623098	-0.00108396	0.000383389	-2.77083e-05		-0.00398039	-0.00569268	-0.00415927	-0.00259617	-0.00320923
W4-11_cch.xyz.out	225.289	227.292	239.75	247.286	252.671		2.73676	4.87211	6.50383	6.70302	7.11612		-0.11313	-0.204083	-0.304274	-0.333874		cch	0.526583	0.665231	0.465883	0.356075	0.35752	0.26279	0.252987	0.410183		0.20528		-0.108363		0.202771	0.153698	0.155503	0.147569	0.155226		0.0849898	-0.0414478	-0.0450598	-0.049827	-0.0600901		0.0588288	-0.0178148	0.00283853	0.00477253	0.00089023	1.84e-06
W4-11_c2h2.xyz.out	346.811	353.582	374.642	383.804	390.78		3.36859	5.45321	7.50401	7.70867	8.18446		-0.023853	-0.156802	-0.238478	-0.259193		c2h2	-0.120949	-0.146154	-0.465881	-0.551056	-0.546327	-0.653782	-0.648834	-0.536655		-0.69398		-0.080446		-0.747575	-0.746201	-0.753043	-0.748593	-0.741347		-0.0413175	-0.0816627	-0.0637393	-0.0647225	-0.0729026		-0.0248388	-0.0612476	-0.0508538	-0.0509026	-0.0590446	4.2282e-10
W4-11_nh3.xyz.out	225.46	240.603	276.847	281.597	289.44		0.811404	1.05835	3.19586	3.20353	3.6565		0.00303011	0.0142306	-0.0369047	-0.0360899		nh3	0.0609043	0.0640585	-0.0321761	-0.0680903	-0.059221	-0.114048	-0.107205	-0.0617172		-0.133215		-0.0270449		-0.121219	-0.152783	-0.157298	-0.164678	-0.160504		-0.00962612	-0.0128103	-0.0109289	-0.00915478	-0.0106039		-0.00885155	-0.0108547	-0.013187	-0.0117586	-0.0144494
W4-11_c2.xyz.out	115.265	112.976	114.283	120.518	123.825		13.7231	16.1177	18.3648	18.4607	19.0556		-1.39348	-1.52251	-1.77001	-1.77491		c2	-1.48889	-1.24226	-1.81417	-1.91193	-1.91193	-2.07821	-2.10596	-1.92968		-2.19413		-0.0977611		-2.24871	-2.29025	-2.21769	-2.30079	-2.28664	-2.291	-1.29675	-1.06708	-1.11881	-1.10214	-1.12788	-1.15	-0.894461	-0.577504	-0.569515	-0.53006	-0.537071
W4-11_n2.xyz.out	160.196	193.179	198.34	207.368	213.413		4.69048	6.70661	8.64455	8.80328	9.19203		0.00621084	-0.169047	-0.228546	-0.262202		n2	-0.0936403	-0.117745	-0.5247	-0.582594	-0.582594	-0.682894	-0.682664	-0.600809		-0.726764		-0.0578941		-0.816368	-0.777715	-0.766462	-0.780112	-0.773033	-0.778	-0.176521	-0.156645	-0.142611	-0.150688	-0.165884	[-0.176]	-0.151145	-0.124102	-0.115903	-0.123181	-0.138731
W4-11_co.xyz.out	200.127	235.445	238.304	243.949	248.015		4.85162	5.68445	7.37107	7.56616	7.88309		0.459679	0.108359	-0.0126693	-0.0448418		co	0.128184	0.0223166	-0.334467	-0.387955	-0.387955	-0.484708	-0.49133	-0.402182		-0.535891		-0.0534883		-0.594283	-0.58952	-0.564075	-0.589796	-0.582643	-0.581	-0.064655	-0.100655	-0.0973499	-0.0948578	-0.0974945	[-0.101]	-0.05731	-0.0692604	-0.0668004	-0.064038	-0.0699879
W4-11_cn.xyz.out	136.611	150.198	153.273	160.684	165.452		3.6643	6.80143	8.6036	8.89058	9.34446		-0.206351	-0.32831	-0.502916	-0.566928		cn	1.09351	1.31335	1.10695	0.984506	0.984506	0.889716	0.869812	1.06217		0.811078		-0.122446		0.819131	0.76087	0.774958	0.740029	0.749456		-0.0963449	-0.379579	-0.425411	-0.442515	-0.468875		-0.09907	-0.178027	-0.147584	-0.146153	-0.155125
W4-11_no.xyz.out	87.6572	125.396	126.8	134.833	139.315		4.04629	6.10587	8.08182	8.34251	8.77246		0.18268	0.0181476	-0.0991089	-0.132772		no	0.50119	0.241996	-0.118587	-0.178151	-0.178151	-0.264052	-0.268774	-0.177002		-0.310389		-0.059564		-0.389445	-0.354852	-0.340895	-0.360729	-0.35405		-0.1361	-0.153133	-0.155147	-0.159444	-0.172459		-0.0937904	-0.0959468	-0.089431	-0.0916842	-0.102726	4.4e-07
W4-11_o2.xyz.out	62.4459	98.9072	100.264	106.106	109.19		3.31164	5.15673	7.16934	7.52745	8.00282		-0.0689554	-0.157749	-0.209924	-0.246955		o2	-0.0553096	-0.0212194	-0.364739	-0.388557	-0.388557	-0.454031	-0.451032	-0.408921		-0.487443		-0.0238181		-0.573292	-0.510374	-0.501201	-0.53149	-0.525645		-0.087786	-0.125451	-0.121555	-0.128488	-0.146192		-0.0694776	-0.0959612	-0.0927529	-0.0971627	-0.113234
W4-11_of.xyz.out	15.5939	33.9244	37.9652	41.4818	43.4796		2.56728	4.0275	5.74439	6.04413	6.48313		0.20554	0.0767963	-0.0264819	-0.0626877		of	0.65662	0.594288	0.34753	0.337987	0.337987	0.299435	0.293061	0.325461		0.269868		-0.00954299		0.209093	0.250389	0.274028	0.241811	0.245534		-0.124758	-0.149646	-0.17819	-0.184691	-0.197902		-0.0371236	-0.0422048	-0.045008	-0.0445929	-0.0512906	4.4e-07
W4-11_f2.xyz.out	12.5768	22.0252	25.8442	27.9575	29.3356		2.80001	4.56588	6.45299	6.79751	7.30477		-0.207501	-0.309962	-0.392458	-0.429575		f2	-0.0315206	0.074523	-0.230983	-0.230028	-0.230028	-0.278039	-0.278436	-0.260112		-0.306312		0.000954197		-0.383188	-0.324416	-0.302897	-0.340034	-0.335559		-0.0837206	-0.105965	-0.108391	-0.112507	-0.128436		-0.0474616	-0.0599073	-0.0621161	-0.0633498	-0.0759882	1e-08
W4-11_ph3.xyz.out	177.348	195.061	224.347	228.164	235.895		0.496238	1.15928	2.09104	1.64205	1.87161		-0.0105295	-0.00991279	-0.0649479	-0.039797		ph3	0.118067	0.199815	0.186925	0.0413759	0.0460715	0.0316248	0.060161	0.189551		0.0551112		-0.140853		-0.0312468	0.0735438	-0.0504147	0.0490024	0.049813		0.0040235	-0.00509112	-0.00775754	0.00103712	-0.00298364		0.00440976	-0.00323285	-0.0073271	0.0027319	-0.000907182
W4-11_hs.xyz.out	60.201	69.2603	80.7443	81.7633	84.7806		0.126307	0.428222	0.975688	0.863168	1.00943		-0.00336625	-0.00728812	-0.0348798	-0.0328156		hs	0.0310695	0.0735744	0.0715572	0.0232304	0.0259442	0.0160333	0.0166916	0.0714373		0.0115936		-0.045613		0.0019908	0.00790304	-0.0132981	0.00542651	0.0062448		0.00310856	0.000203565	-0.00315129	0.00218775	0.000996188		0.00327769	0.000931356	-0.00282589	0.0023098	0.000492281
W4-11_h2s.xyz.out	130.967	148.599	171.279	172.505	178.142		0.295221	0.855011	2.01323	1.88573	2.19681		-0.00721359	-0.00806094	-0.0682376	-0.066423		h2s	0.0539126	0.0831934	0.0397071	-0.0516559	-0.0451129	-0.0773896	-0.0768826	0.0320919		-0.0905728		-0.08482		-0.109639	-0.107059	-0.139248	-0.107134	-0.104936	-0.11	0.00375585	0.00132902	-0.00444816	0.00398296	0.000911288		0.0041057	0.00322516	-0.00379358	0.00378727	-0.000624071
W4-11_hcl.xyz.out	76.1685	87.3694	100.687	101.067	104.084		0.0984828	0.42074	1.2014	1.24384	1.4657		-0.00115337	-0.00694601	-0.0379597	-0.0446011		hcl	0.0170917	0.0129676	-0.0264355	-0.0857878	-0.0822294	-0.110351	-0.114607	-0.0345139		-0.125491		-0.0557939		-0.130104	-0.14536	-0.154681	-0.138657	-0.13691	-0.141	0.00243745	0.000702733	-0.00435491	0.0018816	0.000864441		0.00246823	0.00220017	-0.00350326	0.00039925	-0.00242495
W4-11_so.xyz.out	48.7369	90.0461	101.438	107.49	112.96		2.25396	4.83142	6.55235	6.76446	7.28422		-0.0450622	-0.126778	-0.208079	-0.247231		so	0.104216	0.103044	-0.189118	-0.292694	-0.292694	-0.375125	-0.378916	-0.233341		-0.411649		-0.103576		-0.491712	-0.460814	-0.473387	-0.451245	-0.445991		-0.0614231	-0.116977	-0.131935	-0.132153	-0.146484		-0.0501023	-0.0881722	-0.0981367	-0.090274	-0.102495	4e-08
W4-11_clo.xyz.out	3.92685	36.7224	44.4804	50.0886	54.3005		1.41707	3.48941	4.99485	5.35092	5.88501		0.134069	-0.0821961	-0.173361	-0.241835		clo	0.359796	0.331777	0.194742	0.123539	0.123539	0.0898635	0.0788944	0.191811		0.0614804		-0.0712035		0.018815	0.036489	0.0344597	0.0404149	0.04321		-0.0213724	-0.0690865	-0.109355	-0.10983	-0.133002		0.00325359	-0.0275559	-0.0362137	-0.031382	-0.0425437	6.9e-07
W4-11_clf.xyz.out	19.8591	39.116	45.5143	50.3673	54.129		1.10189	2.86763	4.34083	4.58406	5.04659		-0.0388074	-0.0913097	-0.1434	-0.178783		clf	0.0479178	0.0535083	-0.158219	-0.210758	-0.210758	-0.267497	-0.270516	-0.191014		-0.292117		-0.0525391		-0.343659	-0.327276	-0.325225	-0.318247	-0.31478		-0.0277588	-0.0467105	-0.0529111	-0.0503323	-0.0554974		-0.0217696	-0.0306674	-0.0351251	-0.0288097	-0.0327564	2.7e-06
W4-11_p2.xyz.out	52.4788	81.306	85.1285	94.7227	101.323		3.01808	7.65838	8.72789	8.9229	9.27896		-0.0497011	-0.484196	-0.61046	-0.708463		p2	0.080307	-0.0685936	-0.380571	-0.721665	-0.721665	-0.84102	-0.842471	-0.429091		-0.891848		-0.341094		-1.0501	-0.957219	-1.08426	-0.951578	-0.943652	-0.974	-0.1465	-0.107587	-0.133981	-0.145675	-0.168558	[-0.189]	-0.102889	-0.0440816	-0.0613543	-0.0645409	-0.0839392
W4-11_s2.xyz.out	33.2805	76.4715	79.6488	86.8566	91.7696		1.43811	4.64717	5.67331	6.21219	6.74611		-0.0319005	-0.230639	-0.323198	-0.412837		s2	0.134322	0.143912	-0.0868774	-0.307886	-0.307886	-0.394078	-0.408414	-0.117225		-0.445159		-0.221008		-0.535096	-0.503901	-0.556362	-0.489608	-0.48371		0.0369583	-0.0492079	-0.0672336	-0.0600052	-0.0759212		0.0468248	-0.0268783	-0.0407326	-0.0307045	-0.0449074
W4-11_cl2.xyz.out	7.85092	38.5759	42.5262	48.0432	51.48		0.603381	2.49879	3.45245	3.94098	4.41584		-0.0271587	-0.125311	-0.191456	-0.245414		cl2	0.0584623	0.0346348	-0.133474	-0.27961	-0.27961	-0.351193	-0.370101	-0.158787		-0.399345		-0.146137		-0.437645	-0.456053	-0.466207	-0.434721	-0.430027		0.00688603	-0.022537	-0.0338788	-0.0195958	-0.0247633		0.00962282	-0.012927	-0.0244096	-0.0134498	-0.0213393

## Sheet: summary TAEs
All values are in kcal/mol	Source ref. A																					This work
	SCF	val. CCSD	val. (T)												post-CCSD(T) contributions (this work):							Total Atomization Energies							[this work vs data from W4-17]
	nonrel, BO	nonrel	nonrel	T3-T	T4	T5	T6	inner shell	relativ.	spin-orbit	DBOC	(M-A)/2	Protocol	TAEe	W4Lite	W4	W4.3	W4Lite,Λ	W4Λ	W4.3Λ	W4.4Λ	TAEe,W4Lite	TAEe,W4	TAEe,W4.3	TAEe,W4Lite,Λ	TAEe,W4Λ	TAEe,W4.3Λ	TAEe,W4.4Λ	ΔTAEe
cyclobutene	759.66	221.75	16.01	-1.39	0.89			4.62	-0.7	-0.34	0.19	0.04	W4Lite	1000.95	-0.359419			-0.368882	-0.296602			1000.87			1000.86	1000.93			-0.0094638	W4LiteΛ vs W4Lite
t-butadiene	775.19	217.03	16.33	-1.17	0.92			4.76	-0.66	-0.34	0.2	0.04	W4Lite	1012.53	-0.12484			-0.151114	-0.0101225			1012.43			1012.4	1012.54			-0.0262737	W4LiteΛ vs W4Lite
cyclobutane	883.35	248.23	14.68	-1.15	0.66			4.63	-0.76	-0.34	0.21	0.04	W4Lite	1149.71	-0.412071			-0.406746	-0.401943			1149.63			1149.63	1149.64			0.00532563	W4LiteΛ vs W4Lite
n-pentane	1239.83	334.44	17.62	-1.23	0.69			5.96	-0.96	-0.42	0.3	0.05	W4Lite	1596.45	-0.408491			-0.402137				1596.41			1596.42				0.00635466	W4LiteΛ vs W4Lite
benzene	1045.01	290.71	26.7	-2.62	1.63			7.37	-0.99	-0.51	0.23	0.065	W4Lite	1368	-0.733857			-0.721102	-0.534061			1367.85			1367.86	1368.05			0.0127558	W4LiteΛ vs W4Lite
hclo4	80.52	227.34	26.5	-2.08	2.22			0.92	-2.72	-1.73	0.11	0.05	W4Lite	331.685	0.561329			0.455959	-0.159117			331.551			331.446	330.831			-0.105369	W4LiteΛ vs W4Lite
c2f6	544.61	222.91	22.62	-1.65	1.32			2.13	-1.34	-2.48	0.12	0.04	W4Lite	788.61	-0.116241			-0.13823				788.494			788.472				-0.0219893	W4LiteΛ vs W4Lite
c2cl6	355.51	177.41	27.57	-3.07	1.36			2.53	-1.13	-5.21	0.07	0.045	W4Lite	555.425	-1.64893			-1.61945				555.146			555.176				0.029479	W4LiteΛ vs W4Lite
n2o4	112.87	313.27	42.85	-2.92	4.21			1.4	-1	-0.89	0.06	0.1	W4Lite	471.002	2.19936			1.93119	1.60257			470.859			470.591	470.263			-0.268167	W4LiteΛ vs W4Lite
cloocl	0.19	130.15	18.19	-1.29	1.8			0.09	-0.27	-2.13	0.01	0.03	W4Lite	147.22	0.83306			0.690319	0.779675			147.093			146.95	147.04			-0.142741	W4LiteΛ vs W4Lite
clo3	-26.01	170.84	23.84	-1.76	2.39			0.53	-1.64	-1.51	0.02	0.04	W4Lite	167.338	1.14622			0.915704	0.532174			167.256			167.026	166.642			-0.230515	W4LiteΛ vs W4Lite
hoclo	59.07	128.86	15.38	-0.91	1.52			0.37	-0.61	-1.29	0.07	0.03	W4Lite	202.87	0.906197			0.723194	0.621715			202.786			202.603	202.502			-0.183003	W4LiteΛ vs W4Lite
pf5	383.89	163.04	14.66	-1.41	1.17			0.22	-3.51	-1.93	0.05	0.02	W4Lite	556.492	-0.0436507			-0.0593089	-0.786926			556.396			556.381	555.653			-0.0156583	W4LiteΛ vs W4Lite
sf6	265.61	199.44	20.86	-1.69	1.56			-0.35	-3.19	-2.87	0.05	0.025	W4Lite	479.835	0.121953			0.109342	-0.688084			479.697			479.684	478.887			-0.0126109	W4LiteΛ vs W4Lite
oxadiazole	418.46	256.66	27.81	-2.54	2.5			3.18	-0.74	-0.39	0.14	0.085	W4Lite	705.79	0.465301			0.333654	0.274205			705.67			705.539	705.479			-0.131647	W4LiteΛ vs W4Lite
dioxetan2one	503.82	225.02	21.74	-1.8	1.59			2.74	-0.96	-0.84	0.13	0.055	W4Lite	751.893	0.0742695			0.0186682	-0.349129			751.779			751.724	751.356			-0.0556013	W4LiteΛ vs W4Lite
dioxetane	525.5	207.01	15.39	-1.26	0.97			2.39	-0.84	-0.62	0.11	0.045	W4Lite	748.938	-0.138655			-0.148184	-0.386554			748.846			748.837	748.598			-0.00952871	W4LiteΛ vs W4Lite
dithiotane	491.16	175.91	15.24	-1.45	0.84			2.68	-1.08	-1.29	0.1	0.035	W4Lite	682.355	-0.519852			-0.528157	-0.260122			682.235			682.227	682.495			-0.00830479	W4LiteΛ vs W4Lite
borole	813.78	218.97	19.38	-1.56	1.26			5.85	-0.72	-0.37	0.16	0.045	W4Lite	1057.11	-0.102034			-0.135819	0.0444176			1056.99			1056.96	1057.14			-0.0337853	W4LiteΛ vs W4Lite
c2cl4	311.52	137.62	20.86	-2.24	1.26			2.74	-1.09	-3.53	0.06	0.04	W4Lite	467.555	-0.867344			-0.88418	-0.433412			467.353			467.336	467.787			-0.0168361	W4LiteΛ vs W4Lite
c2f4	395.13	173.71	18.63	-1.3	1.26			2.64	-1.06	-1.71	0.1	0.035	W4Lite	587.75	0.180918			0.131465	-0.218369			587.656			587.606	587.257			-0.0494526	W4LiteΛ vs W4Lite
cis-c2f2cl2	351.49	155.59	19.71	-1.67	1.24			2.67	-1.09	-2.62	0.08	0.035	W4Lite	525.745	-0.271525			-0.312792	-0.268439			525.593			525.552	525.597			-0.0412679	W4LiteΛ vs W4Lite
trans-c2f2cl2	352.34	155.2	19.62	-1.67	1.23			2.67	-1.09	-2.62	0.08	0.035	W4Lite	526.103	-0.275872			-0.315396	-0.275778			525.959			525.92	525.959			-0.0395245	W4LiteΛ vs W4Lite
cyclopentadiene	897.13	258.05	21.36	-1.92	1.31			5.97	-0.84	-0.42	0.24	0.05	W4Lite	1181.26	-0.407761			-0.428569				1181.13			1181.11				-0.0208078	W4LiteΛ vs W4Lite
formic-anhydride	509.47	222.55	22.05	-1.61	1.65			2.9	-0.91	-0.84	0.11	0.055	W4Lite	755.837	0.327582			0.242388	-0.0886499			755.713			755.627	755.296			-0.085194	W4LiteΛ vs W4Lite
furan	727.68	240.43	22.48	-2.12	1.55			5.11	-0.91	-0.56	0.21	0.055	W4Lite	994.312	-0.307124			-0.340739	-0.339779			994.188			994.154	994.155			-0.0336147	W4LiteΛ vs W4Lite
oxetane	701.86	228.02	15.09	-1.18	0.82			3.54	-0.8	-0.48	0.16	0.045	W4Lite	947.28	-0.228521			-0.235305	-0.349748			947.206			947.2	947.085			-0.00678375	W4LiteΛ vs W4Lite
pyrrole	782.11	262.95	22.81	-2.19	1.47			5.65	-0.96	-0.34	0.26	0.065	W4Lite	1072.19	-0.45268			-0.463358	-0.40613			1072.09			1072.08	1072.14			-0.0106775	W4LiteΛ vs W4Lite
silole	837.31	239.5	19.76	-1.77	1.28			4.83	-1.33	-0.77	0.16	0.045	W4Lite	1099.33	-0.318949			-0.354301				1099.19			1099.15				-0.0353523	W4LiteΛ vs W4Lite
thiophene	713.56	224.35	22.77	-2.36	1.52			5.15	-1.06	-0.9	0.18	0.05	W4Lite	963.64	-0.607113			-0.625334	-0.334768			963.493			963.475	963.765			-0.0182216	W4LiteΛ vs W4Lite
beta-lactim	699.42	269.12	21.59	-1.87	1.43			4.18	-0.97	-0.48	0.24	0.07	W4Lite	993.087	-0.169199			-0.199671				993.001			992.97				-0.030472	W4LiteΛ vs W4Lite
clf5	-36.36	194.85	27.67	-1.33	2.4			-0.43	-0.71	-2.77	0.02	0.02	W4Lite	183.96	1.52751			1.35759				183.818			183.648				-0.169922	W4LiteΛ vs W4Lite
clf3	-5.5	116.97	16.51	-0.73	1.33	0.05		-0.09	-0.26	-2	0.01	0.015	W4	126.31	1.0068			0.860735	0.605022			126.662			126.516	126.26			-0.0499784	W4Λ vs W4
pf3	247.8	107.62	9.99	-0.91	0.5	-0.02		0.62	-0.98	-1.16	0.02	0.015	W4	363.5	0.0325257			0.00160832	-0.433715			363.958			363.927	363.491			-0.00871466	W4Λ vs W4
hoclo2	67.58	182.33	22.37	-1.54	1.85	-0.03		0.61	-1.26	-1.51	0.09	0.04	W4	270.54	0.986031			0.768444	0.388336			271.236			271.018	270.638			0.0983358	W4Λ vs W4
h2no	150.56	115.32	8.07	-0.38	0.55	0.03		0.83	-0.44	-0.22	0.07	0.035	W4	274.42	0.316269			0.30243	0.187612	0.209894		274.541			274.527	274.413	274.435		-0.00738823	W4Λ vs W4
nh2oh	214.85	135.63	8.48	-0.49	0.51	0.03		0.71	-0.46	-0.22	0.15	0.035	W4	359.22	0.269386			0.257714	0.0664156	0.0771354		359.444			359.433	359.241	359.252		0.0214156	W4Λ vs W4
cyclopropane	655.52	184.21	10.82	-0.87	0.55	0.03		3.71	-0.58	-0.25	0.19	0.03	W4	853.35	-0.279706			-0.278843	-0.278385			853.37			853.371	853.372			0.0216154	W4Λ vs W4
cyclopropene	507.18	159.08	12.24	-1.09	0.85	0.06		3.62	-0.53	-0.25	0.14	0.03	W4	681.33	-0.222838			-0.236778	-0.165773			681.287			681.273	681.344			0.014227	W4Λ vs W4
ch3ph2	403.08	128.88	5.82	-0.32	0.29	0.01		1.54	-0.67	-0.08	0.09	0.015	W4	538.65	-0.0835048			-0.087475	-0.0201095	0.111096		538.591			538.588	538.655	538.786		0.00489051	W4Λ vs W4
nh2f	143.51	105.1	7.31	-0.31	0.43	0.02		0.41	-0.28	-0.39	0.09	0.03	W4	255.92	0.292381			0.278757	0.143758	0.166318		256.072			256.059	255.924	255.946		0.00375802	W4Λ vs W4
cclh3	303.87	85.73	5.28	-0.37	0.28	0.01		1.25	-0.42	-0.93	0.08	0.015	W4	394.8	-0.14597			-0.149449	-0.0980601	-0.0851147		394.729			394.726	394.777	394.79		-0.0230601	W4Λ vs W4
clno	54.72	118.49	17.06	-0.64	1.95	0.11		0.25	-0.2	-1.06	0	0.04	W4	190.74	1.50501			1.25458	1.41399			190.805			190.555	190.714			-0.0260108	W4Λ vs W4
tetrahedrane	570.61	201.48	16.94	-1.86	1.17	0.07		5.08	-0.78	-0.34	0.23	0.04	W4	792.64	-0.642491			-0.64148	-0.562715			792.618			792.619	792.697			0.0572852	W4Λ vs W4
n-butane	1012.59	271.73	13.85	-0.93	0.57	0.03		4.79	-0.77	-0.34	0.25	0.04	W4	1301.81	-0.295604			-0.291611	-0.299571			1301.84			1301.85	1301.84			0.030429	W4Λ vs W4
c2cl2	232.31	101.26	14.28	-1.54	1.33	0.08		2.86	-0.83	-1.85	0.06	0.03	W4	348	-0.301206			-0.33656	-0.113709	-0.104975		347.819			347.783	348.006	348.015		0.00629082	W4Λ vs W4
c2clh3	409	122.54	10.38	-0.81	0.71	0.03		2.47	-0.55	-1.01	0.11	0.025	W4	542.89	-0.201045			-0.216862	-0.0819409			542.764			542.748	542.883			-0.00694093	W4Λ vs W4
c2clh5	533.29	148.28	9.09	-0.67	0.47	0.02		2.44	-0.59	-1.01	0.14	0.025	W4	691.47	-0.258847			-0.260926	-0.20008			691.406			691.404	691.465			-0.00507958	W4Λ vs W4
c2clh	266.61	97.97	11.29	-1.11	1.01	0.08		2.67	-0.55	-1.01	0.09	0.025	W4	377.07	-0.137072			-0.168384	-0.0195106			376.958			376.927	377.075			0.00548936	W4Λ vs W4
ccl2h2	273.32	89	8.28	-0.72	0.54	0.01		1.27	-0.56	-1.77	0.06	0.02	W4	369.46	-0.340585			-0.345713	-0.201555			369.279			369.274	369.418			-0.0415552	W4Λ vs W4
ccl2o	221.7	108.81	15.08	-1.23	1.18	0.04		1.51	-0.6	-1.99	0.04	0.03	W4	344.57	-0.111023			-0.155185	-0.0625909			344.469			344.425	344.517			-0.0525909	W4Λ vs W4
ccl3h	238.45	94.15	11.8	-1.16	0.85	0.01		1.3	-0.64	-2.61	0.05	0.025	W4	342.24	-0.579198			-0.58116	-0.325796			341.946			341.944	342.199			-0.0407957	W4Λ vs W4
ccl4	197.85	100.89	15.8	-1.69	1.22	0.02		1.34	-0.66	-3.45	0.04	0.03	W4	311.37	-0.877162			-0.86799	-0.484944			310.963			310.972	311.355			-0.014944	W4Λ vs W4
cf2cl2	259.11	117.75	14.58	-1.24	0.88	-0.02		1.17	-0.77	-2.54	0.05	0.025	W4	389.01	-0.389523			-0.398833	-0.426992			388.985			388.976	388.948			-0.0619916	W4Λ vs W4
fno	66.29	131.3	16.66	-0.66	1.53	0.09		0.21	-0.24	-0.61	0.01	0.04	W4	214.63	1.39523			1.17638	0.96292	0.973055		215.055			214.836	214.623	214.633		-0.00707975	W4Λ vs W4
ch2clf	294.42	99.23	8.16	-0.59	0.43	0.01		1.18	-0.55	-1.31	0.06	0.02	W4	401.06	-0.135606			-0.145687	-0.186227	-0.162696		401.074			401.064	401.024	401.047		-0.0362275	W4Λ vs W4
chf3	325.94	122.16	10.7	-0.76	0.47	-0.01		1.06	-0.68	-1.24	0.07	0.02	W4	457.73	0.0166663			0.00193009	-0.326412			458.047			458.032	457.704			-0.0264122	W4Λ vs W4
clcof	249.93	117.73	14.33	-1.1	0.98	0.03		1.47	-0.64	-1.53	0.05	0.03	W4	381.28	0.046752			0.00190057	-0.139111			381.417			381.372	381.231			-0.0491107	W4Λ vs W4
formamide	387.04	166.12	12.86	-0.81	0.77	0.03		2.14	-0.65	-0.31	0.17	0.05	W4	567.41	0.21923			0.174833	-0.0118879	0.00346471		567.639			567.595	567.408	567.423		-0.00188785	W4Λ vs W4
cyclobutadiene	597.99	199.69	18.45	-1.38	1.55	0.09		4.44	-0.65	-0.34	0.17	0.04	W4	820.06	0.161851			0.0987866	0.256083			819.952			819.889	820.046			-0.0139169	W4Λ vs W4
allyl	584.27	167.81	11.23	-0.71	0.73	0.03		3.49	-0.5	-0.25	0.12	0.03	W4	766.25	-0.0941444			-0.132965	-0.0448461			766.106			766.067	766.155			-0.0948461	W4Λ vs W4
cyclopropyl	562.53	161.69	10.12	-0.7	0.53	0.02		3.53	-0.56	-0.25	0.15	0.03	W4	737.09	-0.142902			-0.147362	-0.129343			737.097			737.093	737.111			0.0206566	W4Λ vs W4
h2ccn	357.01	139.91	12.56	-0.9	1.16	0.1		2.81	-0.4	-0.17	0.08	0.045	W4	512.2	0.2792			0.223666	0.291035	0.263977		512.124			512.069	512.136	512.109		-0.0639654	W4Λ vs W4
oxirene	293.68	145.48	14.37	-1.17	1.19	0.09		2.39	-0.46	-0.39	0.11	0.035	W4	455.33	0.179814			0.137656	0.115193	0.124471		455.395			455.353	455.33	455.339		0.000192779	W4Λ vs W4
oxirane	471.05	166.38	11.81	-0.95	0.7	0.04		2.46	-0.56	-0.39	0.13	0.035	W4	650.7	-0.0809937			-0.0961949	-0.208059	-0.188035		650.834			650.819	650.707	650.727		0.00694082	W4Λ vs W4
dioxirane	239.56	154.29	14.72	-1.18	1.38	0.1		1.14	-0.4	-0.53	0.07	0.035	W4	409.17	0.519164			0.442151	0.298457	0.323244		409.404			409.327	409.183	409.208		0.0134572	W4Λ vs W4
ketene	381.75	135.76	13.04	-0.84	0.93	0.05		2.75	-0.47	-0.39	0.11	0.035	W4	532.7	0.260747			0.205041	0.129853	0.13817		532.846			532.79	532.715	532.723		0.0148525	W4Λ vs W4
acetaldehyde	501.58	162.09	11.63	-0.77	0.7	0.04		2.58	-0.53	-0.39	0.12	0.035	W4	677.07	0.0743795			0.0403129	-0.0502785	-0.0366159		677.189			677.155	677.065	677.078		-0.00527854	W4Λ vs W4
formic	343.07	144.63	12.57	-0.89	0.81	0.03		1.65	-0.59	-0.53	0.13	0.035	W4	500.9	0.249154			0.201484	-0.0678178	-0.0571461		501.214			501.166	500.897	500.908		-0.00281781	W4Λ vs W4
acetic	578.81	206.15	16.15	-1.13	1.08	0		2.91	-0.79	-0.62	0.21	0.045	W4Lite	803.085	0.104307			0.0642033	-0.197848			802.969			802.929	802.667			-0.155797	W4LiteΛ vs W4Lite
methanol	376.98	128.31	6.87	-0.44	0.31	0.01		1.43	-0.46	-0.31	0.13	0.02	W4	512.86	0.0567676			0.0524791	-0.110732	-0.115293		513.027			513.022	512.859	512.855		-0.000731738	W4Λ vs W4
ethanol	607.58	190.64	10.56	-0.69	0.46	0.02		2.63	-0.65	-0.39	0.19	0.035	W4	810.39	-0.0450684			-0.0484814	-0.21031			810.55			810.547	810.385			-0.00530967	W4Λ vs W4
glyoxal	436.32	178.8	17.15	-1.23	1.31	0.08		2.62	-0.65	-0.62	0.07	0.045	W4	633.91	0.355652			0.279377	0.128809	0.148795		634.091			634.014	633.864	633.884		-0.046191	W4Λ vs W4
t-hcoh	217.06	97.1	7.28	-0.29	0.44	0.01		0.86	-0.33	-0.31	0.04	0.02	W4	321.87	0.291405			0.251183	0.153424	0.147777		322.011			321.971	321.873	321.868		0.00342405	W4Λ vs W4
c-hcoh	211.87	97.39	7.4	-0.29	0.45	0.01		0.81	-0.32	-0.31	0.02	0.02	W4	317.04	0.299074			0.256961	0.16222	0.15651		317.179			317.137	317.042	317.037		0.00222023	W4Λ vs W4
hcnh	220.02	105.66	8.77	-0.43	0.63	0.05		1.51	-0.32	-0.08	0.05	0.035	W4	335.9	0.28231			0.198119	0.238071	0.244008		335.927			335.843	335.883	335.889		-0.0169293	W4Λ vs W4
hocn	252.9	141.36	13.59	-1.14	1.16	0.11		2.04	-0.52	-0.31	0.12	0.05	W4	409.36	0.362466			0.31025	0.123838	0.135995		409.592			409.54	409.354	409.366		-0.00616163	W4Λ vs W4
honc	192.93	141.31	14.06	-1.01	1.14	0.08		1.6	-0.5	-0.31	0.11	0.05	W4	349.45	0.361081			0.301417	0.224647	0.235581		349.611			349.551	349.475	349.486		0.0246468	W4Λ vs W4
hnco	277.92	139.88	14.6	-0.98	1.08	0.04		2.14	-0.54	-0.31	0.11	0.05	W4	434	0.418559			0.342891	0.145263	0.156587		434.269			434.193	433.995	434.007		-0.00473653	W4Λ vs W4
hcno	192.35	152.35	17.53	-1.41	1.74	0.11		2.24	-0.56	-0.31	0.09	0.05	W4	364.18	0.831871			0.614008	0.452204	0.397356		364.572			364.354	364.192	364.137		0.0122036	W4Λ vs W4
c-n2h2	149.24	130.71	10.16	-0.64	0.83	0.07		0.71	-0.31	0	0.03	0.05	W4	290.85	0.317584			0.27972	0.280283	0.304258		290.908			290.87	290.87	290.894		0.0202829	W4Λ vs W4
hnnn	134.62	176.22	18.64	-1.35	1.94	0.18		1.47	-0.5	0	0.07	0.075	W4	331.35	1.12216			0.94607	0.795993	0.791745		331.717			331.541	331.391	331.387		0.0409926	W4Λ vs W4
hnc	194.77	93.05	8.79	-0.57	0.64	0.05		1.45	-0.26	-0.08	0.09	0.035	W4	297.95	0.122986			0.093924	0.116769	0.135253		297.968			297.939	297.962	297.98		0.011769	W4Λ vs W4
t-hono	135.79	158.81	16.73	-0.84	1.5	0.1		0.52	-0.42	-0.45	0.08	0.05	W4	311.87	1.15245			1.00337	0.753704	0.773745		312.262			312.113	311.864	311.884		-0.00629641	W4Λ vs W4
c-hono	136.24	158.11	16.65	-0.91	1.47	0.1		0.51	-0.42	-0.45	0.08	0.05	W4	311.44	1.04067			0.910219	0.662342	0.683765		311.811			311.68	311.432	311.454		-0.00765811	W4Λ vs W4
nh2cl	147.94	92.63	6.85	-0.43	0.48	0.02		0.55	-0.39	-0.84	0.09	0.03	W4	246.92	0.0317883			0.0210472	0.0602066	0.0935592		246.892			246.881	246.92	246.954		0.000206628	W4Λ vs W4
t-hooo	58.53	153.82	18.44	-0.2	2.33	0.18		0.17	-0.31	-0.67	0.06	0.035	W4	232.38	2.75345			2.37654	2.34378	2.32207		232.828			232.452	232.419	232.397		0.0387847	W4Λ vs W4
c-hooo	62.62	151.22	17.2	-0.34	2.04	0.15		0.18	-0.31	-0.67	0.06	0.035	W4	232.18	2.23288			1.95483	1.85882	2.06362		232.568			232.29	232.194	232.399		0.0138155	W4Λ vs W4
ch3f	319.78	96.78	5.32	-0.29	0.19	0.01		1.17	-0.38	-0.47	0.08	0.015	W4	422.19	0.0253491			0.0206927	-0.103109	-0.10436		422.32			422.316	422.192	422.191		0.00189094	W4Λ vs W4
ch2f2	319.52	109.5	8	-0.51	0.33	0.01		1.09	-0.53	-0.85	0.07	0.015	W4	436.63	0.0272189			0.0157693	-0.209641	-0.202025		436.842			436.831	436.605	436.613		-0.0246412	W4Λ vs W4
cf4	330.49	134.31	13.25	-1.02	0.62	0.02		1.07	-0.85	-1.63	0.07	0.02	W4	476.36	-0.0222088			-0.0331842	-0.461932			476.708			476.697	476.268			-0.0919316	W4Λ vs W4
sih3f	302.49	77.36	3.09	-0.38	0.12	0		0.06	-0.95	-0.81	0.01	0.005	W4	381	-0.13476			-0.142512	-0.295512	-0.177059		381.12			381.112	380.959	381.078		-0.0405117	W4Λ vs W4
sif4	448.41	119.07	10.12	-1.14	0.46	0		0.84	-1.9	-1.97	0.05	0.015	W4	573.96	-0.0487298			-0.064715	-0.704131			574.586			574.57	573.931			-0.029131	W4Λ vs W4
c2h3f	428.27	132.97	10.23	-0.65	0.58	0.03		2.44	-0.51	-0.55	0.12	0.025	W4	572.95	0.0198762			-0.00395842	-0.0575342	-0.0427243		573.015			572.991	572.937	572.952		-0.0125342	W4Λ vs W4
c2h5f	551.42	158.87	8.97	-0.52	0.34	0.02		2.38	-0.56	-0.55	0.14	0.025	W4	720.53	-0.0573168			-0.0625759	-0.182494			720.638			720.632	720.513			-0.0174944	W4Λ vs W4
fccf	247.55	121.94	13.68	-1.12	1.02	0.08		2.91	-0.72	-0.94	0.08	0.025	W4	384.5	0.20478			0.151431	-0.0229021	-0.0324646		384.73			384.676	384.502	384.493		0.00209794	W4Λ vs W4
hccf	276.39	108.31	11.07	-0.93	0.86	0.07		2.68	-0.49	-0.55	0.1	0.025	W4	397.53	0.0955026			0.0548849	0.00144007	0.00574804		397.631			397.59	397.536	397.541		0.00644007	W4Λ vs W4
hcof	277.02	114.27	11.08	-0.74	0.69	0.03		1.37	-0.49	-0.69	0.06	0.025	W4	402.62	0.233129			0.183914	-0.0531764	-0.0418252		402.878			402.829	402.592	402.603		-0.0281764	W4Λ vs W4
f2co	279.65	126.11	13.54	-1.01	0.82	0.03		1.47	-0.67	-1.08	0.06	0.03	W4	418.95	0.190062			0.15075	-0.206295	-0.180124		419.3			419.261	418.904	418.93		-0.0462952	W4Λ vs W4
ch2-sing	130.07	48.76	1.9	0.2	0.12	0		0.39	-0.09	-0.08	-0.1	0.01	W4	181.18	0.305703			0.302077	0.333525	0.31965		181.166			181.162	181.194	181.18		0.0135249	W4Λ vs W4
propane	785.34	209.05	10.12	-0.63	0.38	0.02		3.61	-0.58	-0.25	0.12	0.03	W4	1007.2	-0.183156			-0.181435	-0.195811			1007.26			1007.26	1007.24			0.0441887	W4Λ vs W4
propene	665.18	181.71	11.17	-0.76	0.6	0.04		3.61	-0.52	-0.25	0.12	0.03	W4	860.92	-0.141145			-0.150998	-0.0956412	-0.0797883		860.909			860.899	860.954	860.97		0.0343588	W4Λ vs W4
propyne	534.14	155.8	11.94	-1.01	0.87	0.07		3.76	-0.48	-0.25	0.12	0.03	W4	704.99	-0.0948974			-0.117241	-0.0483332	-0.0343271		704.965			704.943	705.012	705.026		0.0216668	W4Λ vs W4
allene	532.55	155.63	12.27	-0.84	0.74	0.05		3.67	-0.47	-0.25	0.11	0.03	W4	703.48	-0.0658244			-0.0859233	0.0167244	0.0463369		703.474			703.454	703.557	703.586		0.0767244	W4Λ vs W4
b2h6	490.6	108.85	4.47	0.02	0.18	0		2.9	-0.18	-0.06	0.04	0.005	W4	606.83	0.123469	0.188719		0.121443	0.189616	0.159351	0.159012	606.748	606.814		606.746	606.815	606.784	606.784	-0.0153839	W4Λ vs W4
bhf2	329.85	73.54	6.11	-0.48	0.27	0.01		1.66	-0.47	-0.8	0.04	0.01	W4	409.75	0.026183	-0.261369		0.00152189	-0.252492	-0.264064	-0.267699	409.966	409.679		409.942	409.688	409.676	409.672	-0.0624923	W4Λ vs W4
bf3	374.64	86.41	8.28	-0.72	0.39	0.02		1.94	-0.69	-1.18	0.06	0.01	W4	469.15	0.0360996	-0.383497		0.0159973	-0.373326	-0.383354	-0.387609	469.506	469.087		469.486	469.097	469.087	469.082	-0.0533256	W4Λ vs W4
c2h6	558.01	146.34	6.37	-0.35	0.23	0.01		2.43	-0.39	-0.17	0.14	0.02	W4	712.67	-0.0740361	-0.110188		-0.0742247	-0.0945582	-0.09191	-0.0909105	712.676	712.64		712.676	712.655	712.658	712.659	-0.0145582	W4Λ vs W4
h2cn	234.71	99.73	7.44	-0.21	0.52	0.03		1.49	-0.25	-0.08	0.04	0.035	W4	343.45	0.305559	0.30947		0.265884	0.32988	0.328438	0.332171	343.421	343.424		343.381	343.445	343.443	343.447	-0.00512	W4Λ vs W4
nccn	302.67	174.82	20.51	-1.91	2.25	0.24		3.38	-0.46	-0.17	-0.06	0.07	W4	501.35	0.724388	0.505836		0.606949	0.587567	0.6055	0.628714	501.484	501.266		501.367	501.348	501.366	501.389	-0.00243252	W4Λ vs W4
ch2nh2	342.84	130.67	6.95	-0.34	0.31	0.01		1.8	-0.46	-0.08	0.14	0.035	W4	481.87	0.0934652	-0.0134589		0.0803161	0.00779863	0.0127673	0.0142816	481.988	481.882		481.975	481.903	481.908	481.909	0.0327986	W4Λ vs W4
ch3nh	341.87	124.93	6.2	-0.19	0.26	0.01		1.52	-0.36	-0.08	0.06	0.035	W4	474.24	0.131997	0.0811116		0.125605	0.0955036	0.103622	0.104827	474.307	474.256		474.301	474.271	474.279	474.28	0.0305036	W4Λ vs W4
ch3nh2	422.57	150.7	7.31	-0.41	0.31	0.01		1.77	-0.46	-0.08	0.15	0.035	W4	581.91	0.0219912	-0.0841704		0.0190176	-0.064848	-0.0586772	-0.0570971	582.017	581.911		582.014	581.93	581.936	581.938	0.020152	W4Λ vs W4
cf2	168.55	80.52	9.15	-0.42	0.52	0.01		0.44	-0.32	-0.85	0.02	0.015	W4	257.63	0.322447	0.0508235		0.262359	0.0730905	0.0723947	0.0658454	257.847	257.576		257.787	257.598	257.597	257.591	-0.0319095	W4Λ vs W4
n2h	104.63	109.49	9.51	-0.46	0.8	0.07		0.78	-0.26	0	-0.02	0.05	W4	224.58	0.434606	0.365948		0.373385	0.400213	0.402959	0.412716	224.615	224.546		224.553	224.58	224.583	224.593	0.000212566	W4Λ vs W4
t-n2h2	155.33	130.18	9.97	-0.62	0.82	0.06		0.75	-0.33	0	0.04	0.05	W4	296.25	0.309041	0.238499		0.273376	0.275233	0.30064	0.306874	296.299	296.228		296.263	296.265	296.291	296.297	0.0152335	W4Λ vs W4
n2h4	272.65	156.04	8.44	-0.46	0.43	0.02		1.12	-0.51	0	0.17	0.05	W4	437.94	0.162342	-0.00611716		0.155821	0.0179773	0.029746	0.0323169	438.122	437.954		438.116	437.978	437.99	437.992	0.0379773	W4Λ vs W4
fo2	-22.48	133.54	20.64	-0.12	2.91	0.23		-0.03	-0.17	-0.83	-0.02	0.025	W4	133.71	3.57675	2.94191		3.04191	3.0384	2.97838	2.99781	134.252	133.617		133.717	133.713	133.653	133.673	0.00339904	W4Λ vs W4
foof	-48.79	173.73	25.82	-0.74	2.29	0.27		-0.24	-0.16	-1.22	0.01	0.03	W4	151	3.48126	2.69293		3.03281	2.8169	2.90184		152.661	151.873		152.213	151.997	152.082		0.996902	W4Λ vs W4
alf3	334.44	88.98	7.91	-0.78	0.37	0.04		0	-1.31	-1.37	0.03	0.01	W4	428.32	0.106736	-0.454992		0.0733137	-0.434608	-0.439649	-0.443076	428.797	428.235		428.763	428.255	428.25	428.247	-0.0646075	W4Λ vs W4
si2h6	424.14	108.85	2.9	-0.13	0.16	0		-0.04	-1.32	-0.86	0.01	0.005	W4	533.72	-0.0999257	-0.0462327		-0.106827	-0.0322805	0.239743	0.240126	533.585	533.639		533.578	533.653	533.925	533.925	-0.0672805	W4Λ vs W4
p4	121.4	146.17	21.82	-3.28	2.57	0.13		1.76	-0.72	0	0.02	0.02	W4	289.87	-1.20494	-0.715235		-1.262	-0.429004	-0.0361448	-0.0073423	289.265	289.755		289.208	290.041	290.434	290.463	0.170996	W4Λ vs W4
so2	121.91	121.45	15.83	-1.28	1.56	0.14		0.97	-0.83	-1.01	0.02	0.03	W4	258.8	0.891477	0.30418		0.723684	0.316622	0.30603	0.289349	259.261	258.674		259.094	258.687	258.676	258.659	-0.113378	W4Λ vs W4
so3	159.72	165.45	20.28	-1.68	1.75	0.21		1.16	-1.85	-1.23	0.05	0.04	W4	343.91	0.855548	0.0815187		0.729739	0.0940714	0.10706	0.0840392	344.476	343.702		344.35	343.714	343.727	343.704	-0.195929	W4Λ vs W4
ocs	218.25	101.32	14.47	-1.09	1.32	0.05		1.41	-0.54	-0.87	0.03	0.03	W4	334.37	0.278502	0.180038		0.203404	0.256501	0.328499	0.309367	334.379	334.28		334.303	334.357	334.428	334.409	-0.0134986	W4Λ vs W4
cs2	175.21	87.63	15.71	-1.3	1.78	0.05		1.68	-0.62	-1.2	0.02	0.02	W4	278.97	0.0298537	0.403592		-0.028728	0.527389	0.651548	0.634739	278.48	278.854		278.421	278.977	279.102	279.085	0.00738907	W4Λ vs W4
s2o	84.73	105.57	16.83	-1.32	2	0.15		0.79	-0.68	-1.34	0.01	0.025	W4	206.77	0.891208	0.709106		0.64707	0.755548	0.786221	0.78704	206.826	206.644		206.582	206.691	206.721	206.722	-0.0794515	W4Λ vs W4
s3	62.1	87.37	17.03	-1.32	2.42	0.13		0.62	-0.56	-1.68	0.01	0.02	W4	166.13	0.731561	1.09306		0.469898	1.19276	1.26526	1.2856	165.642	166.003		165.38	166.103	166.175	166.196	-0.0272363	W4Λ vs W4
s4-c2v	73.29	129.53	28.47	-2.78	4.84	0.3		0.68	-0.67	-2.24	0.01	0.025	W4	231.44	1.76036	2.13743		1.06443	2.40602	2.35939	2.39209	230.855	231.232		230.159	231.501	231.454	231.487	0.0610187	W4Λ vs W4
ccl2	103.34	62.35	10.66	-0.48	0.94	-0.01		0.52	-0.27	-1.77	0.01	0.02	W4	175.33	0.15675	0.355488		0.0808434	0.442184	0.446228	0.43931	175.017	175.215		174.941	175.302	175.306	175.299	-0.0278158	W4Λ vs W4
alcl3	258.16	47.94	7.17	-0.83	0.52	-0.01		-0.31	-1.28	-2.74	0.02	0.015	W4	308.65	-0.466714	-0.423818		-0.483749	-0.400188	-0.379892	-0.382007	308.508	308.551		308.491	308.575	308.595	308.593	-0.0751883	W4Λ vs W4
clcn	169.49	101.51	12.44	-1.15	1.24	0.11		1.78	-0.45	-0.93	0.04	0.04	W4	284.12	0.200035	0.125778		0.146754	0.19202	0.205533	0.21588	284.12	284.046		284.067	284.112	284.126	284.136	-0.00798018	W4Λ vs W4
oclo	-10.77	120.52	17.3	-1.28	1.77	0.12		0.43	-0.76	-1.29	-0.08	0.025	W4	125.99	1.00698	0.487285		0.790073	0.605934	0.538445	0.545539	126.382	125.862		126.165	125.981	125.913	125.921	-0.00906594	W4Λ vs W4
cloo	-13	116.56	19.41	0.1	3.13	0.22		-0.08	-0.13	-1.29	0	0.025	W4	124.96	3.63926	3.38097		3.0462	3.43961	3.37856	3.40062	125.134	124.876		124.541	124.935	124.874	124.896	-0.025391	W4Λ vs W4
cl2o	11.36	78.55	11.05	-0.88	1.16	0.04		0.15	-0.25	-1.9	0.01	0.02	W4	99.31	0.242173	0.229366		0.189449	0.307849	0.382961	0.390362	99.2322	99.2194		99.1794	99.2978	99.373	99.3804	-0.0121508	W4Λ vs W4
bn3pi	53.99	43.57	6.38	0.22	0.56	0.01		1.08	-0.13	0.04	-0.01		W4.2	105.72	0.990772	0.76228	0.746835	0.780225	0.777722	0.735218	0.729688	105.911	105.682	105.667	105.7	105.698	105.655	105.65	-0.0222775	W4Λ vs W4.2
cf	83.62	43.65	5.03	-0.15	0.24	-0.01		0.33	-0.16	-0.36	0.01		W4.2	132.21	0.200754	0.0517706	0.0748282	0.14499	0.0721572	0.0766052	0.0722497	132.321	132.172	132.195	132.265	132.192	132.197	132.192	-0.0178428	W4Λ vs W4.2
ch2c	265.16	85.8	6.85	-0.2	0.49	0.02		1.8	-0.2	-0.17	0.06		W4.2	359.63	0.230837	0.286664	0.306738	0.200489	0.313962	0.304744	0.306063	359.531	359.587	359.607	359.5	359.614	359.605	359.606	-0.0160382	W4Λ vs W4.2
ch2ch	339.45	97.46	6.76	-0.26	0.42	0.02		2.23	-0.3	-0.17	0.08		W4.2	445.68	0.139057	0.161378	0.198531	0.11074	0.179403	0.186758	0.189234	445.649	445.671	445.709	445.621	445.689	445.697	445.699	0.00940313	W4Λ vs W4.2
c2h4	434.97	119.32	7.4	-0.46	0.43	0.03		2.41	-0.33	-0.17	0.12		W4.2	563.71	-0.0515692	-0.0319265	0.0129899	-0.062748	-0.00782137	0.00710205	0.00917951	563.668	563.688	563.733	563.657	563.712	563.727	563.729	0.00217863	W4Λ vs W4.2
ch2nh	305.41	123.85	8.49	-0.54	0.57	0.04		1.63	-0.34	-0.08	0.09		W4.2	439.1	0.0844567	0.0409507	0.093099	0.0616255	0.0692472	0.0861781	0.0894485	439.134	439.091	439.143	439.112	439.119	439.136	439.139	0.0192472	W4Λ vs W4.2
hco	186.34	83.33	8.39	-0.48	0.6	0.06		1.19	-0.38	-0.31	-0.02		W4.2	278.71	0.280638	0.12013	0.168972	0.211993	0.150477	0.156151	0.155088	278.821	278.66	278.709	278.752	278.69	278.696	278.695	-0.0195228	W4Λ vs W4.2
h2co	264.83	100.53	7.92	-0.53	0.54	0.03		1.33	-0.34	-0.31	0.03		W4.2	374.04	0.160743	0.0113155	0.0491864	0.126798	0.0333863	0.0389276	0.0406549	374.151	374.001	374.039	374.117	374.023	374.029	374.031	-0.0166137	W4Λ vs W4.2
co2	258.08	116.34	13.86	-1.03	1.04	0.05		1.8	-0.48	-0.53	0.05		W4.2	389.18	0.423702	-0.0204765	0.0217069	0.351306	0.0337878	0.0292139	0.00955114	389.544	389.1	389.142	389.471	389.154	389.149	389.13	-0.0262122	W4Λ vs W4.2
hno	85.45	109.46	10.08	-0.6	0.99	0.07		0.45	-0.27	-0.22	-0.05		W4.2	205.34	0.586757	0.431236	0.490797	0.527836	0.465172	0.484854	0.493073	205.487	205.331	205.391	205.428	205.365	205.385	205.393	0.0251722	W4Λ vs W4.2
no2	59.55	147.16	19.36	-1.08	1.96	0.19		0.73	-0.43	-0.45	0		W4.2	227.01	1.4242	0.930205	0.998811	1.22259	0.994807	0.981587	0.976253	227.344	226.85	226.919	227.143	226.915	226.902	226.896	-0.0951935	W4Λ vs W4.2
n2o	95.13	155.03	18.81	-1.51	1.98	0.19		1.22	-0.46	-0.22	0.04		W4.2	270.21	1.18975	0.598426	0.658842	0.988327	0.664922	0.651205	0.65845	270.74	270.148	270.209	270.538	270.215	270.201	270.208	0.00492232	W4Λ vs W4.2
o3	-45.09	163.94	25.62	-1.34	3.81	0.41		0.08	-0.25	-0.67	-0.03		W4.2	146.48	3.73924	2.77733	2.80236	3.11571	2.9516	2.81319	2.85402	147.339	146.377	146.402	146.716	146.552	146.413	146.454	0.0715987	W4Λ vs W4.2
hoo	75.7	90.94	8.11	-0.17	0.65	0.04		0.27	-0.27	-0.45	0.01		W4.2	174.82	0.728859	0.495089	0.55453	0.662952	0.526555	0.548116	0.554434	175.039	174.805	174.865	174.973	174.837	174.858	174.864	0.0165549	W4Λ vs W4.2
hooh	142.62	116.9	8.98	-0.55	0.72	0.03		0.38	-0.37	-0.45	0.11		W4.2	268.39	0.452208	0.17133	0.219856	0.427866	0.200298	0.222057	0.229275	268.622	268.341	268.39	268.598	268.37	268.392	268.399	-0.0197025	W4Λ vs W4.2
f2o	-30.21	109.52	13.71	-0.59	1.38	0.1		-0.13	-0.11	-0.99	0.01		W4.2	92.68	1.20348	0.811904	0.949768	1.0943	0.862407	0.958058	0.964736	93.0035	92.6119	92.7498	92.8943	92.6624	92.7581	92.7647	-0.0175932	W4Λ vs W4.2
hocl	86.7	72.35	6.77	-0.47	0.58	0.02		0.28	-0.33	-1.06	0.07		W4.2	164.91	0.169051	0.0745976	0.125446	0.150478	0.106052	0.145933	0.149743	164.949	164.855	164.905	164.93	164.886	164.926	164.93	-0.0239484	W4Λ vs W4.2
ssh	101.22	56.93	6.29	-0.33	0.57	0.01		0.45	-0.49	-1.12	-0.01		W4.2	163.51	0.0298505	0.220206	0.322431	0.000607993	0.254133	0.350578	0.35242	163.3	163.49	163.592	163.271	163.524	163.621	163.622	0.014133	W4Λ vs W4.2
b2	20.49	34.96	9.77	0.06	1.29	0.08	0	0.82	-0.06	-0.06	0.01		W4.3	67.35	1.29094	1.60546	1.39252	1.03812	1.6767	1.37164	1.39612	67.2209	67.5355	67.3225	66.9681	67.6067	67.3016	67.3261	-0.0483567	W4.3Λ vs W4.3
bh	64.31	20.01	0.41	0	0.05	0	0	0.2	-0.02	-0.03	-0.1		W4.3	84.84	0.0308791	0.0510038	0.0541034	0.0289185	0.0527917	0.0492667	0.0492667	84.8109	84.831	84.8341	84.8089	84.8328	84.8293	84.8293	-0.0107333	W4.3Λ vs W4.3
bh3	234.35	44.97	0.79	-0.02	0.04	0	0	1.15	-0.07	-0.03	-0.02		W4.3	281.17	0.0270011	0.0343972	0.0205255	0.0264799	0.0340621	0.0184224	0.0184689	281.167	281.174	281.161	281.166	281.174	281.158	281.158	-0.0115776	W4.3Λ vs W4.3
bn	-11.35	96.17	19.58	-2.63	2.12	0.16	0.04	1.15	-0.17	-0.03	0.01		W4.3	105.05	0.398117	-0.370894	-0.337097	-0.506272	-0.26052	-0.424228	-0.419979	105.758	104.989	105.023	104.854	105.099	104.936	104.94	-0.114228	W4.3Λ vs W4.3
bf	143.09	34.76	4	-0.32	0.28	-0.01	0	0.73	-0.16	-0.41	0.01		W4.3	181.95	0.0522606	-0.0853314	-0.0862568	0.0213905	-0.0770487	-0.0853058	-0.08743	182.072	181.935	181.934	182.041	181.943	181.935	181.933	-0.0153058	W4.3Λ vs W4.3
nh	48.64	33.06	1.18	0.05	0.05	0	0	0.11	-0.07	0	-0.05		W4.3	82.98	0.133457	0.114671	0.100383	0.132317	0.116678	0.104697	0.104798	83.0035	82.9847	82.9704	83.0023	82.9867	82.9747	82.9748	-0.00530311	W4.3Λ vs W4.3
nh2	116.87	62.75	2.51	-0.01	0.12	0.01	0	0.33	-0.16	0	-0.01		W4.3	182.43	0.184832	0.133992	0.118005	0.182636	0.135735	0.121158	0.122023	182.475	182.424	182.408	182.473	182.426	182.411	182.412	-0.0188416	W4.3Λ vs W4.3
hcn	204.39	97.85	9.2	-0.77	0.93	0.1	0.01	1.71	-0.22	-0.08	0.08		W4.3	313.19	0.273102	0.183047	0.242303	0.231794	0.214715	0.226443	0.237659	313.203	313.113	313.172	313.162	313.145	313.156	313.168	-0.0335571	W4.3Λ vs W4.3
hof	62.13	87.8	8.16	-0.39	0.77	0.04	0.01	0.14	-0.21	-0.61	0.07		W4.3	157.9	0.540634	0.311779	0.377954	0.506585	0.338017	0.382432	0.387752	158.021	157.792	157.858	157.987	157.818	157.862	157.868	-0.0375679	W4.3Λ vs W4.3
alh	55.09	18.52	0.07	-0.06	0.05	0	0	-0.09	-0.08	-0.21	-0.06		W4.3	73.22	-0.0797206	-0.0623743	-0.0145131	-0.0812684	-0.0570661	-0.0178497	-0.0178497	73.1603	73.1776	73.2255	73.1587	73.1829	73.2222	73.2222	0.00215026	W4.3Λ vs W4.3
alh3	171.26	42.39	0.17	-0.02	0.04	0	0	-0.67	-0.42	-0.21	-0.02		W4.3	212.52	-0.0568048	-0.0489238	0.0213892	-0.058914	-0.0509546	0.0229793	0.0229554	212.443	212.451	212.521	212.441	212.449	212.523	212.523	0.00297931	W4.3Λ vs W4.3
alf	125.45	34.72	3.27	-0.41	0.22	-0.01	-0.01	0.56	-0.29	-0.6	0.01		W4.3	162.9	-0.0711133	-0.258577	-0.221012	-0.103711	-0.256565	-0.237733	-0.239495	163.049	162.861	162.899	163.016	162.863	162.882	162.881	-0.0177329	W4.3Λ vs W4.3
alcl	98.81	20.57	2.97	-0.38	0.31	0	0	0.34	-0.24	-1.05	0		W4.3	121.32	-0.17175	-0.149859	-0.120651	-0.192723	-0.138886	-0.123533	-0.124484	121.228	121.25	121.279	121.207	121.261	121.276	121.276	-0.0435335	W4.3Λ vs W4.3
sih	52.26	21.12	0.39	0.04	0.07	0.03	0	0.02	-0.11	-0.22	-0.05		W4.3	73.54	-0.00942844	-0.00399252	0.0610866	-0.00974364	0.00831953	0.0571962	0.0572552	73.4006	73.406	73.4711	73.4003	73.4183	73.4672	73.4673	-0.0728038	W4.3Λ vs W4.3
sih4	259.83	64.18	0.81	0.04	0.08	0.03	0	-0.02	-0.67	-0.43	0		W4.3	323.85	-0.084465	-0.080044	0.0735257	-0.0865618	-0.0719019	0.0721943	0.0722668	323.616	323.62	323.774	323.613	323.628	323.772	323.772	-0.0778057	W4.3Λ vs W4.3
sio	117.78	65.67	8.35	-0.73	0.89	0.02	0	1.06	-0.28	-0.65	0.01		W4.3	192.14	0.479721	0.0119894	0.0295898	0.294797	0.102096	0.0674487	0.0422906	192.42	191.952	191.97	192.235	192.042	192.007	191.982	-0.132551	W4.3Λ vs W4.3
sif	102.24	36.55	3.55	-0.34	0.25	0.02	0	0.45	-0.29	-0.58	0		W4.3	141.84	-0.045321	-0.22951	-0.161845	-0.0801714	-0.212972	-0.174167	-0.175972	141.875	141.69	141.758	141.84	141.707	141.746	141.744	-0.0941674	W4.3Λ vs W4.3
cs	104.16	57.06	9.68	-0.61	1.05	0.05	0	0.82	-0.16	-0.64	0.01		W4.3	171.42	0.0594868	0.339536	0.421445	-0.00774241	0.45285	0.46829	0.459577	170.989	171.27	171.351	170.922	171.383	171.398	171.39	-0.0217105	W4.3Λ vs W4.3
h2	83.85	25.65	0	0	0	0	0	0	0	0	0.02		W4.4	109.51	0	1.07761e-06	0	0	0	9.79645e-07	9.79645e-07	109.52	109.52	109.52	109.52	109.52	109.52	109.52	0.010001	W4.4Λ vs W4.4
oh	69.37	35.95	1.68	-0.04	0.09	0	0	0.15	-0.12	-0.02	0		W4.4	107.05	0.146981	0.0770374	0.0528488	0.145404	0.0789692	0.0603416	0.0606698	107.157	107.087	107.063	107.155	107.089	107.07	107.071	0.0206698	W4.4Λ vs W4.4
hf	100.05	39.31	2.14	-0.16	0.11	0	0	0.19	-0.2	-0.39	0.06		W4.4	141.12	0.128729	-0.0308178	-0.0534339	0.128188	-0.0266475	-0.0547451	-0.0541199	141.289	141.129	141.107	141.288	141.133	141.105	141.106	-0.0141199	W4.4Λ vs W4.4
h2o	160.02	69.08	3.51	-0.24	0.21	0.01	0	0.39	-0.27	-0.22	0.09		W4.4	232.58	0.176636	-0.0109162	-0.0300001	0.17482	-0.00525821	-0.0305386	-0.028675	232.777	232.589	232.57	232.775	232.595	232.569	232.571	-0.008675	W4.4Λ vs W4.4
ch	57.22	25.83	0.88	0.1	0.04	0	0	0.15	-0.04	-0.04	-0.11		W4.4	84.03	0.138958	0.142737	0.135812	0.138157	0.147424	0.133716	0.133983	84.029	84.0327	84.0258	84.0282	84.0374	84.0237	84.024	-0.0060173	W4.4Λ vs W4.4
ch2-trip	154.77	34.15	0.97	-0.01	0.03	0	0	0.83	-0.15	-0.08	0.01		W4.4	190.53	0.0627773	0.0461751	0.0270748	0.0622698	0.0502254	0.0312938	0.0316145	190.563	190.546	190.527	190.562	190.55	190.531	190.532	0.00161452	W4.4Λ vs W4.4
ch3	243.4	61.46	1.9	-0.05	0.07	0	0	1.09	-0.17	-0.08	0.01		W4.4	307.63	0.0705823	0.0435786	0.0261435	0.0698771	0.0466259	0.0275789	0.0281369	307.681	307.654	307.636	307.68	307.657	307.638	307.638	0.00813688	W4.4Λ vs W4.4
ch4	331.55	84.71	2.89	-0.1	0.1	0.01	0	1.28	-0.19	-0.08	0.05		W4.4	420.2	0.0253277	0.00205173	0.00468579	0.0245682	0.00458591	0.00121338	0.0016645	420.235	420.212	420.215	420.235	420.215	420.211	420.212	0.0116645	W4.4Λ vs W4.4
cch	181.72	74.08	7.82	-0.49	0.77	0.08	0.01	2.18	-0.28	-0.17	0.01		W4.4	265.73	0.247202	0.32204	0.355452	0.217009	0.398981	0.32641	0.342127	265.607	265.682	265.715	265.577	265.759	265.686	265.702	-0.0278734	W4.4Λ vs W4.4
c2h2	299.87	94.71	8.33	-0.74	0.75	0.08	0.01	2.53	-0.28	-0.17	0.09		W4.4	405.16	0.00214758	0.0086302	0.0720245	-0.024037	0.0573013	0.0632475	0.0710071	405.082	405.089	405.152	405.056	405.137	405.143	405.151	-0.00899292	W4.4Λ vs W4.4
nh3	203.28	90.16	3.88	-0.17	0.19	0.01	0	0.66	-0.25	0	0.1		W4.4	297.86	0.143967	0.0480413	0.0491534	0.141281	0.0525262	0.0477157	0.0487773	297.974	297.878	297.879	297.971	297.883	297.878	297.879	0.0187773	W4.4Λ vs W4.4
c2	18.38	107.57	19.32	-2.28	2.35	0.32	0.07	1.3	-0.17	-0.17	0.02		W4.4	146.71	1.07061	0.355012	0.348931	0.456154	0.210211	0.366875	0.38791	147.321	146.605	146.599	146.706	146.46	146.617	146.638	-0.0720904	W4.4Λ vs W4.4
n2	119.69	98.09	9.46	-0.79	1.06	0.11	0.02	0.84	-0.14	0	0.01		W4.4	228.36	0.468469	0.32301	0.39989	0.426646	0.322826	0.376298	0.389343	228.418	228.273	228.35	228.377	228.273	228.326	228.339	-0.0206566	W4.4Λ vs W4.4
co	181.58	69.07	7.99	-0.58	0.64	0.03	0	1	-0.16	-0.31	0.01		W4.4	259.26	0.198328	0.0460713	0.0855408	0.158393	0.0857897	0.0805167	0.0739637	259.378	259.226	259.266	259.338	259.266	259.261	259.254	-0.00603632	W4.4Λ vs W4.4
cn	85.03	83.79	10.47	-0.37	1.12	0.12	0.01	1.19	-0.16	-0.08	0.02		W4.4	181.13	1.14948	0.898548	0.895996	0.896354	1.0174	0.841268	0.863655	181.409	181.159	181.156	181.156	181.277	181.101	181.124	-0.0063452	W4.4Λ vs W4.4
no	54.92	87.5	9.45	-0.56	0.89	0.08	0.01	0.46	-0.19	-0.05	0.01		W4.4	152.51	0.497947	0.323408	0.39674	0.425522	0.348833	0.376194	0.384428	152.598	152.423	152.497	152.526	152.449	152.476	152.484	-0.0255723	W4.4Λ vs W4.4
o2	26.78	83.94	9.25	-0.69	1.15	0.1	0.02	0.27	-0.18	-0.45	0.01		W4.4	120.21	0.62483	0.378763	0.485809	0.586713	0.420368	0.475284	0.496273	120.245	119.999	120.106	120.207	120.04	120.095	120.116	-0.0937266	W4.4Λ vs W4.4
of	-12.23	57.59	6.85	0.28	0.57	0.03	0	-0.02	-0.08	-0.33	0		W4.4	52.67	0.960233	0.720747	0.782495	0.825308	0.748779	0.786746	0.787603	52.7402	52.5007	52.5625	52.6053	52.5288	52.5667	52.5676	-0.102397	W4.4Λ vs W4.4
f2	-31.08	61.92	7.61	-0.31	0.92	0.04	0.01	-0.06	-0.03	-0.77	0		W4.4	38.25	0.777521	0.528808	0.62252	0.718935	0.560298	0.626331	0.633605	38.3675	38.1188	38.2125	38.3089	38.1503	38.2163	38.2236	-0.0263953	W4.4Λ vs W4.4
ph3	173.22	66.53	1.99	0.06	0.11	0	0	0.36	-0.46	0	-0.01		W4.4	241.8	0.00177415	0.0540541	0.186	-0.000576896	0.0627797	0.188013	0.188298	241.632	241.684	241.816	241.629	241.693	241.818	241.818	0.0182977	W4.4Λ vs W4.4
hs	61.34	25.08	1.08	-0.01	0.07	0	0	0.17	-0.19	-0.02	-0.03		W4.4	87.49	0.0224318	0.0496633	0.0691315	0.0214946	0.0525019	0.0762943	0.0763387	87.4524	87.4797	87.4991	87.4515	87.4825	87.5063	87.5063	0.0163387	W4.4Λ vs W4.4
h2s	133.63	47.65	2.22	-0.09	0.16	0	0	0.34	-0.4	-0.56	0.03		W4.4	182.98	-0.0293779	0.0319782	0.0596495	-0.0318196	0.0338779	0.0729643	0.0731878	182.881	182.942	182.97	182.878	182.944	182.983	182.983	0.00318777	W4.4Λ vs W4.4
hcl	80.85	24.99	1.47	-0.12	0.11	0	0	0.19	-0.25	-0.84	0.03		W4.4	106.44	-0.0559179	-0.0313539	-0.0316534	-0.0578562	-0.0302492	-0.0247853	-0.0247397	106.384	106.409	106.408	106.382	106.41	106.415	106.415	-0.0247397	W4.4Λ vs W4.4
so	53.14	64.15	8.43	-0.79	0.91	0.06	0.01	0.56	-0.34	-0.78	0		W4.4	125.34	0.172831	0.0653466	0.128292	0.135937	0.118813	0.144289	0.157274	125.333	125.225	125.288	125.296	125.279	125.304	125.317	-0.022726	W4.4Λ vs W4.4
clo	9.48	48.68	6.31	0.03	0.67	0.04	0	0.23	-0.24	-0.61	-0.01		W4.4	64.59	0.583979	0.642435	0.713035	0.53159	0.685548	0.741853	0.743979	64.424	64.4824	64.553	64.3716	64.5255	64.5819	64.584	-0.0060215	W4.4Λ vs W4.4
clf	15.41	41.85	5.23	-0.29	0.5	0.02	0	0.08	-0.18	-1.23	0		W4.4	61.4	0.206559	0.128012	0.177194	0.186018	0.146365	0.194796	0.196797	61.3666	61.288	61.3372	61.346	61.3064	61.3548	61.3568	-0.0432027	W4.4Λ vs W4.4
p2	38.93	67.43	9.66	-0.96	1.52	0.13	0.03	0.87	-0.28	0	0.01		W4.4	117.33	0.250203	0.505765	0.678663	0.169699	0.465734	0.693898	0.72145	116.87	117.126	117.299	116.79	117.086	117.314	117.341	0.0114499	W4.4Λ vs W4.4
s2	49.65	46.13	7.69	-0.74	0.96	0.06	0	0.5	-0.32	-1.12	0		W4.4	102.81	-0.15952	0.068731	0.200761	-0.18798	0.149657	0.23541	0.244499	102.37	102.599	102.731	102.342	102.68	102.765	102.774	-0.035501	W4.4Λ vs W4.4
cl2	26.82	28.08	4.56	-0.41	0.51	0.02	0	0.17	-0.2	-1.68	0		W4.4	57.87	-0.110133	0.00818328	0.055162	-0.122435	0.0369309	0.077238	0.0781119	57.6399	57.7582	57.8052	57.6276	57.7869	57.8272	57.8281	-0.0418881	W4.4Λ vs W4.4
																													5-number summary (kcal/mol)
Tablenotes:																													all	without F2O2
(a) Half of the difference between the MOLPRO and ACES II definitions of the valence ROCCSD(T) is added to the final TAE as discussed in the appendix of ref. [A. Karton, E. Rabinovich, J. M. L. Martin, B. Ruscic, J. Chem. Phys., 125, 144108 (2006)].																												RMSD	0.0892431	0.0548664
The values for species from the W4-11 dataset in columns B-H were obtained from the ESI of ref. [A. Karton, S. Daon, J. M.L. Martin, Chem. Phys. Lett., 510, 165-178] (2011).																												P1	-0.0341771	-0.0345688
																												P3	0.00589009	0.0054075
References:																												Median	-0.0118642	-0.0121508
A [A. Karton, S. Daon, J. M.L. Martin, Chem. Phys. Lett., 510, 165-178] (2011).																												Min	-0.268167	-0.268167
																												Max	0.996902	0.170996
